# Supplementary material for: Functional expression of opioid receptors and other human GPCRs in yeast engineered to produce human sterols
Source: Nat Commun. 2022 May 24;13:2882. doi: 10.1038/s41467-022-30570-7 (PMC9130329; doi:10.1038/s41467-022-30570-7)
Supplement: Supplementary file 3 — Supplementary Data 1 - Yeast Strains Used [file 41467_2022_30570_MOESM3_ESM.xlsx]

## Sheet: Sheet1
Supplementary Table 1. Strains Used
Strain ID	Genotype	Source or Reference
BY4741	MATa his3Δ1 leu2Δ0 met15Δ0 ura3Δ0	Brachmann et al. 1998
JG05 2.0	BY4741 fig1Δ::ZsGreen1 gal2Δ sst2Δ ste2Δ far1Δ GPA1(468-472Δ)-GNAI3(350-354)	This study (Ellington lab)
BBY1375	BY4741 aga1Δ::ENVY(gfp)	This study (Martin lab)
BBY1370	BY4741 aga2Δ::ENVY(gfp)	This study (Martin lab)
BBY1371	BY4741 asg7Δ::ENVY(gfp)	This study (Martin lab)
BBY1351	BY4741 fig1Δ::ENVY(gfp)	This study (Martin lab)
BBY1372	BY4741 fig2Δ::ENVY(gfp)	This study (Martin lab)
BBY1352	BY4741 fus1Δ::ENVY(gfp)	This study (Martin lab)
BBY1373	BY4741 fus2Δ::ENVY(gfp)	This study (Martin lab)
BBY1374	BY4741 prm1Δ::ENVY(gfp)	This study (Martin lab)
BBY1360	BY4741 fig1Δ::ENVY(gfp) sst2Δ	This study (Martin lab)
BBY1361	BY4741 fig1Δ::ENVY(gfp) far1Δ	This study (Martin lab)
BBY1368	BY4741 fig1Δ::ENVY(gfp) sst2Δ far1Δ	This study (Martin lab)
BBY1640	BY4741 fig1Δ::ENVY(gfp) sst2Δ ste2Δ far1Δ GPA1(468-472Δ)-GNAI3(350-354)	This study (Martin lab)
BBY1650	BY4741 fig1Δ::ENVY(gfp) sst2Δ ste2Δ far1Δ GPA1(468-472Δ)-GNAI3(350-354) erg5∆::TDH3pr-Dr.DHCR7 erg6∆::TDH3pr-Dr.DHCR24	This study (Martin lab)
WCY76	BY4741 fig1Δ::ENVY(gfp) sst2Δ ste2Δ GPA1(468-472Δ)-GNAI3(350-354) erg5∆::TDH3pr-Dr.DHCR7 erg6∆::TDH3pr-Dr.DHCR24	This study (Martin lab)
BBY1713	BY4741 erg5∆::TDH3pr-Dr.DHCR7 erg6∆::TDH3pr-Dr.DHCR24 FF18::TEF2p-mCherry(rfp)-SCS2tmh	This study (Martin lab)
BBY1670	BY4741 fig1Δ::Scarlet(rfp) sst2Δ ste2Δ far1Δ GPA1(468-472Δ)-GNAI3(350-354)	This study (Martin lab)
JG05 2.0 FES	BY4741 fig1Δ::ZsGreen1 gal2Δ sst2Δ ste2Δ far1Δ GPA1(468-472Δ)-GNAI3(350-354) erg5∆::Hs.DHCR24 erg6∆::Hs.DHCR7 erg3∆::Hs.SC5DL erg2∆::Hs.EBP	This study (Marcotte lab)
CJM263	BY4741 fig1Δ::ZsGreen1 gal2Δ sst2Δ ste2Δ far1Δ GPA1(468-472Δ)-GNAI3(350-354) erg5∆::TDH3pr-Dr.DHCR7 erg6∆::CCW12pr-Dr.DHCR24	This study (Marcotte lab)
CJM257	BY4741 fig1Δ::ZsGreen1 gal2Δ sst2Δ ste2Δ far1Δ GPA1(468-472Δ)-GNAI3(350-354) erg5∆ erg6∆::Hs.DHCR7 erg3∆::Hs.SC5DL erg2∆::Hs.EBP	This study (Marcotte lab)
CJM258	BY4741 fig1Δ::ZsGreen1 gal2Δ sst2Δ ste2Δ far1Δ GPA1(468-472Δ)-GNAI3(350-354) erg5∆::TDH3pr-Hs.DHCR24 erg6∆::Hs.DHCR7 erg3∆::Hs.SC5DL erg2∆::Hs.EBP	This study (Marcotte lab)
CJM261	BY4741 fig1Δ::ZsGreen1 gal2Δ sst2Δ ste2Δ far1Δ GPA1(468-472Δ)-GNAI3(350-354) erg5∆ erg6∆::CCW12pr-Dr.DHCR7 erg3∆::Hs.SC5DL erg2∆::Hs.EBP	This study (Marcotte lab)
CJM262	BY4741 fig1Δ::ZsGreen1 gal2Δ sst2Δ ste2Δ far1Δ GPA1(468-472Δ)-GNAI3(350-354) erg5∆::TDH3pr-Hs.DHCR24 erg6∆::CCW12pr-Dr.DHCR7 erg3∆::Hs.SC5DL erg2∆::Hs.EBP	This study (Marcotte lab)
References
Brachmann, C. B. et al. Designer deletion strains derived from Saccharomyces cerevisiae S288C: A useful set of strains and plasmids for PCR‐mediated gene disruption and other applications. 18 (1998).
