# Supplementary material for: Functional expression of opioid receptors and other human GPCRs in yeast engineered to produce human sterols
Source: Nat Commun. 2022 May 24;13:2882. doi: 10.1038/s41467-022-30570-7 (PMC9130329; doi:10.1038/s41467-022-30570-7)
Supplement: Supplementary file 4 — Supplementary Data 2 - Plasmids used [file 41467_2022_30570_MOESM4_ESM.xlsx]

## Sheet: Sheet1
Supplementary Table 2. Plasmids Used *genes are yeast codon optimized unless native codon usage is indicated: "(native)"
Plasmid ID	Description	Source or Reference
pBB161	pHsapOPRM1i1(native) (2µ, HIS3)	This study (Martin lab)
pBB162	pBtorOPRK1 (2µ, HIS3)	This study (Martin lab)
pBB163	pMmusOPRD1 (2µ, HIS3)	This study (Martin lab)
pBB172	pDrerOPRD1a (2µ, HIS3)	This study (Martin lab)
pBB173	pHsapOPRD1 (2µ, HIS3)	This study (Martin lab)
pBB174	pHsapOPRM1i2 (2µ, HIS3)	This study (Martin lab)
pBB175	pDrerOPRM1 (2µ, HIS3)	This study (Martin lab)
pBB176	pDrerOPRK1i1 (2µ, HIS3)	This study (Martin lab)
pBB177	pPvamOPRM1i1 (2µ, HIS3)	This study (Martin lab)
pBB178	pAmexOPRD1v2(native) (2µ, HIS3)	This study (Martin lab)
pBB180	pHsapOPRK1 (2µ, HIS3)	This study (Martin lab)
pBB181	pHsapOPRM1i1 (2µ, HIS3)	This study (Martin lab)
pBB182	pPbivOPRD1 (2µ, HIS3)	This study (Martin lab)
pBB183	pBtorOPRK1(native) (2µ, HIS3)	This study (Martin lab)
pBB184	pDrerOPRK1i1(native) (2µ, HIS3)	This study (Martin lab)
pBB185	pDrerOPRM1(native) (2µ, HIS3)	This study (Martin lab)
pBB186	pPbivOPRD1(native) (2µ, HIS3)	This study (Martin lab)
pBB188	pAmexOPRD1v2 (2µ, HIS3)	This study (Martin lab)
pBB216	pAlphaPrePro-HsapOPRM1i1 (2µ, HIS3)	This study (Martin lab)
pBB217	pOst1PreAlphaPro-HsapOPRM1i1 (2µ, HIS3)	This study (Martin lab)
pBB218	pHemagglutininSS-HsapOPRM1i1 (2µ, HIS3)	This study (Martin lab)
pBB219	pRestininSS-HsapOPRM1i1 (2µ, HIS3)	This study (Martin lab)
pBB221	pMmusOPRM1 (2µ, HIS3)	This study (Martin lab)
pBB222	pMmusOPRK1 (2µ, HIS3)	This study (Martin lab)
pBB223	pPvitOPRK1 (2µ, HIS3)	This study (Martin lab)
pBB228	pHsapOPRM1(N40D) (2µ, HIS3)	This study (Martin lab)
pBB229	pHsapOPRM1(R181C) (2µ, HIS3)	This study (Martin lab)
pBB230	pHsapOPRM1(S268P) (2µ, HIS3)	This study (Martin lab)
pBB258	pHsapOPRM1i1(RxR) (2µ, HIS3)	This study (Martin lab)
pBB259	pHsapOPRM1i1(LxxLE) (2µ, HIS3)	This study (Martin lab)
pBB260	pHsapOPRM1i1(69-end) (2µ, HIS3)	This study (Martin lab)
pBB261	pHsapOPRM1i1(1-344) (2µ, HIS3)	This study (Martin lab)
pBB262	pHsapOPRM1i1(1-344)-STE2(300-431) (2µ, HIS3)	This study (Martin lab)
pBB263	pHsapOPRM1i1(5xN>A) (2µ, HIS3)	This study (Martin lab)
pBB264	pSTE2(1-49)-HsapOPRM1i1(69-end) (2µ, HIS3)	This study (Martin lab)
pBB265	pSTE2(1-49)-HsapOPRM1i1(69-344)-STE2(300-431) (2µ, HIS3)	This study (Martin lab)
pBB273	pOst1PreAlphaPro-HsapOPRM1i1-mNeonGreen(gfp) (2µ, HIS3)	This study (Martin lab)
pBB274	pHemagglutininSS-HsapOPRM1i1-mNeonGreen(gfp) (2µ, HIS3)	This study (Martin lab)
pBB275	pRestininSS-HsapOPRM1i1-mNeonGreen(gfp) (2µ, HIS3)	This study (Martin lab)
pBB276	pAlphaPrePro-HsapOPRM1i1-mNeonGreen(gfp) (2µ, HIS3)	This study (Martin lab)
pBB277	pHsapOPRM1(S42T) (2µ, HIS3)	This study (Martin lab)
pBB278	pHsapOPRM1(C192F) (2µ, HIS3)	This study (Martin lab)
pBB279	pHsapOPRM1(S147C) (2µ, HIS3)	This study (Martin lab)
pBB280	pHsapOPRM1i1-mNeonGreen(gfp) (2µ, HIS3)	This study (Martin lab)
pBB281	pHsapOPRM1i1(RxR)-mNeonGreen(gfp) (2µ, HIS3)	This study (Martin lab)
pBB282	pHsapOPRM1i1(LxxLE)-mNeonGreen(gfp) (2µ, HIS3)	This study (Martin lab)
pBB283	pHsapOPRM1i1(69-end)-mNeonGreen(gfp) (2µ, HIS3)	This study (Martin lab)
pBB284	pHsapOPRM1i1(1-344)-mNeonGreen(gfp) (2µ, HIS3)	This study (Martin lab)
pBB285	pHsapOPRM1i1(1-344)-STE2(300-431)-mNeonGreen(gfp) (2µ, HIS3)	This study (Martin lab)
pBB286	pHsapOPRM1i1(5xN>A)-mNeonGreen(gfp) (2µ, HIS3)	This study (Martin lab)
pBB287	pSTE2(1-49)-HsapOPRM1i1(69-end)-mNeonGreen(gfp) (2µ, HIS3)	This study (Martin lab)
pBB288	pSTE2(1-49)-HsapOPRM1i1(69-344)-STE2(300-431)-mNeonGreen(gfp) (2µ, HIS3)	This study (Martin lab)
pCM54	pHsFPR1 (2µ, HIS3)	This study (Marcotte lab)
pCM55	pHsSSTR5 (2µ, URA3)	This study (Marcotte lab)
pCM56	pHsNPY1R (2µ, URA3)	This study (Marcotte lab)
pCM57	pHs5-HTR4 (2µ, URA3)	This study (Marcotte lab)
pCM58	pHsGRM2 (2µ, URA3)	This study (Marcotte lab)
pCM59	pHsPTH2R (2µ, URA3)	This study (Marcotte lab)
pCM60	pHsGLP1R (2µ, URA3)	This study (Marcotte lab)
pCM61	pTU1H (pTDH3-HsDHCR24) (AmpR)	This study (Marcotte lab)
pCM62	pTU1M (pHTB2-HsDHCR24) (AmpR)	This study (Marcotte lab)
pCM63	pTU1L (pPOP6-HsDHCR24) (AmpR)	This study (Marcotte lab)
pCM64	pTU1S (Spacer) (AmpR)	This study (Marcotte lab)
pCM65	pTU2H (pCCW12-HsDHCR7) (AmpR)	This study (Marcotte lab)
pCM66	pTU2M (pRPL18B-HsDHCR7) (AmpR)	This study (Marcotte lab)
pCM67	pTU2L (pRNR2-HsDHCR7) (AmpR)	This study (Marcotte lab)
pCM68	pTU2S (Spacer) (AmpR)	This study (Marcotte lab)
pCM69	pTU3H (pPGK1-HsEBP) (AmpR)	This study (Marcotte lab)
pCM70	pTU3M (pALD6-HsEBP) (AmpR)	This study (Marcotte lab)
pCM71	pTU3L (pSAC6-HsEBP) (AmpR)	This study (Marcotte lab)
pCM72	pTU3S (Spacer) (AmpR)	This study (Marcotte lab)
pCM73	pTU4EH (pHHF2-HsSC5DL) (AmpR)	This study (Marcotte lab)
pCM74	pTU4EM (pPAB1-HsSC5DL) (AmpR)	This study (Marcotte lab)
pCM75	pTU4EL (pRAD27-HsSC5DL) (AmpR)	This study (Marcotte lab)
pCM76	pTU4ES (Spacer) (AmpR)	This study (Marcotte lab)
