# Supplementary material for: Functional expression of opioid receptors and other human GPCRs in yeast engineered to produce human sterols
Source: Nat Commun. 2022 May 24;13:2882. doi: 10.1038/s41467-022-30570-7 (PMC9130329; doi:10.1038/s41467-022-30570-7)
Supplement: Supplementary file 5 — Supplementary Data 3 - Sequences used for transformations [file 41467_2022_30570_MOESM5_ESM.xlsx]

## Sheet: Sheet1
Supplementary Table 3. Sequences used for transformations
Modification	Protospacer	Repair Template (barcodes, features or cut sites underlined)
GPA1(468-472Δ)-GNAI3(350-354) [Gpa1(K468IGII-ECGLY)]	ATATAATACCAATTTTTTTA	CAAACTATGAAGTTCGTATTGAGTGCAGTCACCGATCTAATCATCCAGCAAAACCTTAAAGAGTGCGGTCTTTATTGAAGGAACTGTATAATTAAAGTAGTGTTTAGATACGTAAATTCTGTTTCCGAAGATGCAAGAAGGAGCAGCAGC
far1Δ	ATAGGCTTGGAAAGATTCAG	TTTACTCCAAATCTTGGCCTAATGATGTCCAAAAGAGGCAATATTCCTAAACCACTGAATTAAAACTTGCGCTCAATTCCTTTTCGAAAACAGGACAACTTAGCGCTTTACAATCGCCAGTAAATATCACAAGTAGCAAC
sst2Δ	ACATAAATAATGTAAGAAGG	ATGGGACAATTGGAACTAAAAGTGGATATGAACACAACTTGTATTAACGTTTCATATAATTAAAACTTGCGCTCAATTCCCCGCAGGACAGAACTCGTGGCGAGCCAAAAGAGAAAGTTCTTTTCCAACCAACACCTAAG
ste2Δ	TCAGTGACTTACGCTCTCAC	TTCATTATCAACCAAGTTTCATTGTTTTTAATCATTTTGCATTCTGCACTCTATTTTAAATAGACTATCGAACCATATACGAGGTGACGTTCATGTTTATGGTGCTACAAATATAATTCAAGTCCTTCTTGTGGCTTCTA
sst2Δ (version 2)	TAAGCTACTACATACACCGC	TATCTGAGGCGTTATAGGTTCAATTTGGTAATTAAAGATAGAGTTGTAAGTTTTTTACCTTGTCCAAGCGTGGTTTCATTGAGAGTCTTACTCATCTTCAGGTACAATTGCACAAACAGTCCT
far1Δ (version 2)	TAGCGTTCAATGGAGTCATG	GTCTATAGATCCACTGGAAAGCTTCGTGGGCGTAAGAAGGCAATCTATTAACCAAGTTTGAAGAAAACAGCGGTAGTTCGGGAATCGAGGCCCGTATTTCGAGGCTTTTGCTTTTCCTTTTTT
fig1Δ::ZsGreen1(GFP)	GAAGTTAGCCCAATTAACTT	AGAAATTATAGTAAACAAACAAACAAACAAACAAAAAAAAAAAAAAAAAA'ZsGreen'TTTTATCCTCAAATAAACATATAAGTTTTGAGCGGATATTTCAGAATGTC
fig1Δ::Envy(GFP)	CATGGGGTATTGGTGCGATG	AGAAATTATAGTAAACAAACAAACAAACAAACAAAAAAAAAAAAAAAAAA'Envy'TTTTATCCTCAAATAAACATATAAGTTTTGAGCGGATATTTCAGAATGTC
fig1Δ::Scarlet(RFP)	CATGGGGTATTGGTGCGATG	CTTTGGTAGAAGAAATTATAGTAAACAAACAAACAAACAAACAAAAAAAAAAAAAAAAAAATGGTTAGTAAAGGTGAAGCTGTTATAAAAGAATTCATGAGGTTTAAAGTTCATATGGAAGGTTCAATGAATGGTCATGAATTTGAAATTGAAGGTGAAGGTGAAGGTAGACCATATGAAGGTACACAAACTGCTAAATTGAAAGTTACTAAAGGTGGTCCATTACCATTTTCTTGGGATATTTTGTCTCCACAATTCATGTATGGTTCTAGAGCTTTTATTAAGCATCCAGCTGATATTCCAGATTATTATAAACAATCTTTTCCTGAAGGTTTTAAATGGGAAAGAGTTATGAATTTCGAAGATGGTGGTGCTGTTACTGTTACTCAAGATACTTCT…
fus1Δ::Envy(GFP)	TAACGACACCCAGTGGACCT	TTTTTTCCTTTAAGAGCAGGATATAAGCCATCAAGTTTCTGAAAATCAAA'Envy'TGAAAATAATATTGACGTTCGCATTTAATCTATACCTATAATTCTGTACT
aga1Δ::Envy(GFP)	TGTAGTGACTCCACTAACAG	AAAAACGGCGAGCATTAACAATAAAAGCTAAAAAAACCAAAAAATTTCAG'Envy'TATCAGAACAATTTAATTCATTTATATAAACATATACAATCAATCGAATA
aga2Δ::Envy(GFP)	TGCCTTTGCTAGTTGTTGAG	GTCACTTGTGTGCCAAAATATTATACCTACTTCATACATTTTCAATTAAG'Envy'GCCTTCCCCCCCAAGTTTCCATTTCATCGTTCGTGACACTTATAAACTAG
asg7Δ::Envy(GFP)	GCATGACGCGAATCTCTTGG	TTGTGCTTGTACATAGGACTACAAAAATTCAAAGAATGACGACAAGAAAC'Envy'GTAGATCTAAAGACAGAAAATGATATCAGCCTCTTTCTTTTCCACAGCCT
fig2Δ::Envy(GFP)	GTAGTTACCACTTGTTTTAG	AGGAAAAGCACACTACAAAAATACGCTATCATCTACCGAATATAACTGCA'Envy'TTTCCCGTATATATTATATGTACGTATATATGCTATAAACAGACACTCTT
fus2Δ::Envy(GFP)	TAACTTTGTATAATCTCTGA	TTTTCTTGTTATAGTAAGTTCTTAAGAAAAAGACAAGAAAACCCCTTGCG'Envy'CAAAAGAGTATATTTAGCTTATAGTTTTTAGAATGTTTTGTTTTCTTTTT
prm1Δ::Envy(GFP)	AATGTTAGTAGCAACGTCCA	GAAATATTTGGTTAGGATGATTCCCTTTCGAATTTGTGAACGTTGATGAT'Envy'TTAATTAGTTGATAGACTTTTTCCGTCATAACTCTATTTAATAATGATGA
erg5∆::TDH3p-Dr.DHCR7	TAAGTTTGTTCGTTTATCTA	AAAACATCACATTTTGCTATTCCAATAGACAATAAATACCTTTTAACAAAtcgagtttatcattatcaatactgccatttcaaagaatacgtaaataattaatagtagtgattttcctaactttatttagtcaaaaaattagccttttaattctgctgtaacccgtacatgcccaaaatagggggcgggttacacagaatatataacatcgtaggtgtctgggtgaacagtttattcctggcatccactaaatataatggagcccgctttttaagctggcatccagaaaaaaaaagaatcccagcaccaaaatattgttttcttcaccaaccatcagttcataggtccattctcttagcgcaactacagagaacaggggcacaaacaggcaaaaaacgg…
erg6∆::TDH3p-Dr.DHCR24	TTAGTTCTCGACGTTGGTTG	CATAATTTAAAAAAACAAGAATAAAATAATAATATAGTAGGCAGCATAAGtcgagtttatcattatcaatactgccatttcaaagaatacgtaaataattaatagtagtgattttcctaactttatttagtcaaaaaattagccttttaattctgctgtaacccgtacatgcccaaaatagggggcgggttacacagaatatataacatcgtaggtgtctgggtgaacagtttattcctggcatccactaaatataatggagcccgctttttaagctggcatccagaaaaaaaaagaatcccagcaccaaaatattgttttcttcaccaaccatcagttcataggtccattctcttagcgcaactacagagaacaggggcacaaacaggcaaaaaacgg…
FF18::TEF2p-mCherry(GFP)-SCS2tmh	ATAGAATTACTATTGAAGAG	GTTATCTATTGGCAGATGTTCATACGGGGCTTTCAAATATTGATGAAATTATGTGATGTTTAGAAGAAGATTCGAACTGTTTTCAGTAGATTTGGTAACTGTGCAACCATAACTCATGCCCCCTATTTATCGGCATTGAGATTGTAAAGGAAGTAAAACGCATTTTTGCAGATCTGTTCTCTTATGTATTTTTAATCGTCCTTGTATGGAAGTATCAAAGGGGACGTTCTTCACCTCCTTGGAAAACGCAAACTTTCTTTTTGCCTATCACAGTATCTTATCGAGCTAACTATTTTCGACACACATGAAAAAGCAGAAATATTAACGAAAAAGAAAAGAAAGACCATGTCATGTACGGGCAATCAGAATATGCAAGATGAGCGGGAACGGGCGAAATGT…
