# Supplementary material for: Functional expression of opioid receptors and other human GPCRs in yeast engineered to produce human sterols
Source: Nat Commun. 2022 May 24;13:2882. doi: 10.1038/s41467-022-30570-7 (PMC9130329; doi:10.1038/s41467-022-30570-7)
Supplement: Supplementary file 6 — Supplementary Data 4 - DNA sequences used [file 41467_2022_30570_MOESM6_ESM.xlsx]

## Sheet: Sheet1
Supplementary Table 4. DNA Sequences Used			yCO = yeast codon optimized, nCO = native codons; prefixes designate species as described in text for Figure 4A
Gene Name (alias)	Uniprot Accession Number	Type	Sequence
ENVY(gfp)		fluorescent protein	ATGTCTAAAGGCGAGGAATTGTTTACAGGTGTAGTTCCTATTTTGGTCGAACTAGATGGAGATGTCAACGGTCATAAGTTTTCTGTACGTGGTGAAGGCGAAGGTGATGCTACTAATGGCAAACTGACTCTGAAGTTCATCTGTACGACCGGAAAATTGCCAGTTCCATGGCCTACATTAGTAACAACATTATGTTACGGAGTTCAATGCTTTGCTAGATACCCAGATCACATGAAGCAGCATGACTTTTTCAAAAGTGCTATGCCAGAAGGTTATGTGCAGGAGAGAACTATCTCCTTCAAAGATGATGGTACTTATAAGACAAGAGCAGAGGTAAAGTTTGAAGGCGATACATTGGTTAATAGAATTGAGCTTAAAGGCATTGATTTTAAGGAAGAT…
ZsGreen1(GFP)		fluorescent protein	ATGGCACAGAGTGAGCATGGACTTACGGAAGAGATGACGATGAAATATAGAATGGAGGGTTGTGTCGATGGACACAAGTTTGTTATTACGGGGGAGGGAATCGGATACCCCTTTAAAGGCAAACAGGCCATAAATTTATGTGTCGTTGAGGGCGGTCCACTACCATTTGCTGAGGACATTTTATCAGCCGCTTTTATGTACGGTAACAGGGTGTTCACCGAATACCCTCAGGACATCGTCGACTACTTCAAAAATAGCTGCCCGGCCGGTTATACGTGGGATAGAAGCTTTCTATTTGAGGATGGTGCCGTATGTATCTGCAACGCCGACATAACCGTATCCGTCGAAGAAAATTGCATGTACCACGAATCCAAATTCTATGGTGTGAACTTTCCTGCT…
mNeonGreen(gfp)		fluorescent protein	ATGGTTTCTAAGGGTGAAGAAGATAACATGGCTTCTTTGCCAGCCACCCACGAGTTGCACATCTTCGGTTCCATTAACGGTGTCGACTTCGATATGGTCGGTCAAGGTACCGGTAACCCAAACGACGGTTACGAAGAATTGAACTTGAAGTCTACCAAGGGCGACTTGCAGTTCTCCCCTTGGATTTTGGTTCCACACATCGGTTACGGTTTCCACCAATACTTGCCATACCCAGACGGTATGTCCCCATTCCAAGCCGCCATGGTTGACGGTTCTGGTTACCAAGTCCACAGAACCATGCAATTCGAAGATGGTGCTTCCTTGACCGTGAACTACAGATACACCTACGAAGGTTCTCACATCAAGGGCGAAGCCCAAGTTAAGGGTACCGGTTTCCCT…
mCherry(rfp)		fluorescent protein	ATGGTGAGCAAGGGCGAGGAGGATAACATGGCCATCATCAAGGAGTTCATGCGCTTCAAGGTGCACATGGAGGGCTCCGTGAACGGCCACGAGTTCGAGATCGAGGGCGAGGGCGAGGGCCGCCCCTACGAGGGCACCCAGACCGCCAAGCTGAAGGTGACCAAGGGTGGCCCCCTGCCCTTCGCCTGGGACATCCTGTCCCCTCAGTTCATGTACGGCTCCAAGGCCTACGTGAAGCACCCCGCCGACATCCCCGACTACTTGAAGCTGTCCTTCCCCGAGGGCTTCAAGTGGGAGCGCGTGATGAACTTCGAGGACGGCGGCGTGGTGACCGTGACCCAGGACTCCTCCCTGCAGGACGGCGAGTTCATCTACAAGGTGAAGCTGCGCGGCACCAAC…
Scarlet(rfp)		fluorescent protein	ATGGTTAGTAAAGGTGAAGCTGTTATAAAAGAATTCATGAGGTTTAAAGTTCATATGGAAGGTTCAATGAATGGTCATGAATTTGAAATTGAAGGTGAAGGTGAAGGTAGACCATATGAAGGTACACAAACTGCTAAATTGAAAGTTACTAAAGGTGGTCCATTACCATTTTCTTGGGATATTTTGTCTCCACAATTCATGTATGGTTCTAGAGCTTTTATTAAGCATCCAGCTGATATTCCAGATTATTATAAACAATCTTTTCCTGAAGGTTTTAAATGGGAAAGAGTTATGAATTTCGAAGATGGTGGTGCTGTTACTGTTACTCAAGATACTTCTTTGGAAGATGGTACTTTAATCTATAAAGTTAAATTGAGAGGTACTAATTTTCCACCAGAT…
DrDHCR7		cholesterol biosynthetic gene	ATGATGGCCTCCGATAGAGTTAGAAAGAGACATAAGGGTTCTGCTAATGGTGCTCAAACCGTTGAAAAAGAGCCATCTAAAGAACCAGCTCAATGGGGTAGAGCTTGGGAAGTTGATTGGTTTTCTTTGTCCGGTGTTATCTTGTTGTTGTGTTTTGCTCCATTCCTGGTGTCTTTCTTCATTATGGCTTGTGATCAATACCAGTGCTCCATTTCTCATCCATTATTGGACTTGTACAACGGTGATGCTACTTTGTTCACTATTTGGAATAGAGCCCCATCTTTTACTTGGGCTGCTGCTAAAATCTATGCTATTTGGGTTACTTTCCAGGTCGTCTTGTATATGTGTGTTCCAGATTTCCTGCATAAGATCTTGCCAGGTTATGTTGGTGGTGTTCAA…
DrDHCR24		cholesterol biosynthetic gene	ATGGACCCCTTGTTGTACTTAGGTGGTTTGGCTGTTTTGTTCTTGATTTGGATTAAGGTCAAAGGCTTGGAGTACGTTATCATCCATCAAAGATGGATCTTCGTCTGCTTGTTTTTGTTGCCATTGTCCGTTGTTTTCGATGTCTACTATCATTTGAGAGCCTGGATCATTTTCAAGATGTGTTCTGCTCCAAAGCAACACGATCAAAGAGTTAGAGATATCCAAAGACAAGTCAGAGAATGGCGTAAAGATGGTGGTAAAAAGTACATGTGTACTGGTAGACCAGGTTGGTTGACTGTTTCTTTGAGAGTCGGTAAGTACAAAAAGACCCACAAGAACATCATGATCAACATGATGGATATCTTGGAAGTCGACACCAAGAGAAAGGTTGTTAGAGTT…
HsDHCR7		cholesterol biosynthetic gene	ATGGCTGCAAAATCGCAACCCAACATTCCCAAAGCCAAGAGTCTAGATGGCGTCACCAATGACAGAACCGCATCTCAAGGGCAGTGGGGCCGTGCCTGGGAGGTGGACTGGTTTTCACTGGCGAGCGTCATCTTCCTACTGCTGTTCGCCCCCTTCATCGTCTACTACTTCATCATGGCTTGTGACCAGTACAGCTGCGCCCTGACTGGCCCTGTGGTGGACATCGTCACCGGACATGCTCGGCTCTCGGACATCTGGGCCAAGACTCCACCTATAACGAGGAAAGCCGCCCAGCTCTATACCTTGTGGGTCACCTTCCAGGTGCTTCTGTACACCTCTCTCCCTGACTTCTGCCATAAGTTTCTACCCGGCTACGTAGGAGGCATCCAGGAGGGGGCC…
HsDHCR24		cholesterol biosynthetic gene	ATGGAGCCCGCCGTGTCGCTGGCCGTGTGCGCGCTGCTCTTCCTGCTGTGGGTGCGCCTGAAGGGGCTGGAGTTCGTGCTCATCCACCAGCGCTGGGTGTTCGTGTGCCTCTTCCTCCTGCCGCTCTCGCTTATCTTCGATATCTACTACTACGTGCGCGCCTGGGTGGTGTTCAAGCTCAGCAGCGCTCCGCGCCTGCACGAGCAGCGCGTGCGGGACATCCAGAAGCAGGTGCGGGAATGGAAGGAGCAGGGTAGCAAGACCTTCATGTGCACGGGGCGCCCTGGCTGGCTCACTGTCTCACTACGTGTCGGGAAGTACAAGAAGACACACAAAAACATCATGATCAACCTGATGGACATTCTGGAAGTGGACACCAAGAAACAGATTGTCCGTGTG…
HsSC5DL		cholesterol biosynthetic gene	ATGGATCTTGTACTCCGTGTTGCAGATTACTATTTTTTTACACCATACGTGTATCCAGCCACATGGCCAGAAGATGACATCTTCCGACAAGCTATTAGTCTTCTGATTGTAACAAATGTTGGTGCTTACATCCTTTATTTCTTCTGTGCAACACTGAGCTATTATTTTGTCTTCGATCATGCATTAATGAAACATCCACAATTTTTAAAGAATCAAGTCCGTCGAGAGATTAAGTTTACTGTCCAGGCATTGCCATGGATAAGTATTCTTACTGTTGCACTGTTCTTGCTGGAGATAAGAGGTTACAGCAAATTACATGATGACCTAGGAGAGTTTCCATATGGATTGTTTGAACTTGTCGTTAGTATAATATCTTTCCTCTTTTTCACTGACATGTTC…
HsEBP		cholesterol biosynthetic gene	ATGACTACCAACGCGGGCCCCTTGCACCCATACTGGCCTCAGCACCTAAGACTGGACAACTTTGTACCTAATGACCGCCCCACCTGGCATATACTGGCTGGCCTCTTCTCTGTCACAGGGGTCTTAGTCGTGACCACATGGCTGTTGTCAGGTCGTGCTGCGGTTGTCCCATTGGGGACTTGGCGGCGACTGTCCCTGTGCTGGTTTGCAGTGTGTGGGTTCATTCACCTGGTGATCGAGGGCTGGTTCGTTCTCTACTACGAAGACCTGCTTGGAGATCAAGCCTTCTTATCTCAACTCTGGAAAGAGTATGCCAAGGGAGACAGCCGATACATCCTGGGTGACAACTTCACAGTGTGCATGGAAACCATCACAGCTTGCCTGTGGGGACCACTCAGC…
alphaPrePro		signal sequence	ATGAGATTTCCTTCAATTTTTACTGCAGTTTTATTCGCAGCATCCTCCGCATTAGCTGCTCCAGTCAACACTACAACAGAAGATGAAACGGCACAAATTCCGGCTGAAGCTGTCATCGGTTACTTAGATTTAGAAGGGGATTTCGATGTTGCTGTTTTGCCATTTTCCAACAGCACAAATAACGGGTTATTGTTTATAAATACTACTATTGCCAGCATTGCTGCTAAAGAAGAAGGGGTATCTTTGGATAAAAGAGAGGCT
Ost1PreAlphaPro		signal sequence	ATGAGGCAGGTTTGGTTCTCTTGGATTGTGGGATTGTTCCTATGTTTTTTCAACGTGTCTTCTGCTGCTCCAGTCAACACTACAACAGAAGATGAAACGGCACAAATTCCGGCTGAAGCTGTCATCGGTTACTTAGATTTAGAAGGGGATTTCGATGTTGCTGTTTTGCCATTTTCCAACAGCACAAATAACGGGTTATTGTTTATAAATACTACTATTGCCAGCATTGCTGCTAAAGAAGAAGGGGTATCTTTGGATAAAAGAGAGGCTGAAGCT
Hemagglutinin		signal sequence	ATGAAGACCATTATAGCCCTGTCATACATCTTTTGTCTTGTGTTT
Restinin		signal sequence	ATGAAAGCACTGTGTCTTCTGCTGTTACCCGTTTTAGGACTACTTGTAAGTAGC
HsOPRM1i1_yCO (HsMOR)	P35372	opioid receptor	ATGGATTCTTCAGCAGCTCCAACAAATGCCTCTAACTGCACTGATGCTTTGGCTTATTCTTCTTGTTCTCCAGCTCCATCTCCAGGTTCTTGGGTTAATTTGTCTCATTTGGATGGTAACTTGTCTGATCCATGTGGTCCAAATAGAACTGACTTAGGTGGTAGAGATTCTTTGTGTCCACCAACTGGTTCTCCATCTATGATTACTGCTATTACCATTATGGCCCTGTACTCTATCGTTTGTGTTGTTGGTTTGTTCGGTAACTTCTTGGTTATGTACGTTATCGTCAGATACACCAAGATGAAGACTGCTACCAACATCTACATTTTCAACTTGGCTTTGGCTGATGCATTGGCAACTTCTACTTTGCCATTTCAATCCGTCAATTACTTGATGGGT…
HsOPRM1i2_yCO (HsMORi2)	P35372	opioid receptor	ATGGATTCTTCAGCAGCTCCAACAAATGCCTCTAACTGCACTGATGCTTTGGCTTATTCTTCTTGTTCTCCAGCTCCATCTCCAGGTTCTTGGGTTAATTTGTCTCATTTGGATGGTAACTTGTCTGATCCATGTGGTCCAAATAGAACTGACTTAGGTGGTAGAGATTCTTTGTGTCCACCAACTGGTTCTCCATCTATGATTACTGCTATTACCATTATGGCCCTGTACTCTATCGTTTGTGTTGTTGGTTTGTTCGGTAACTTCTTGGTTATGTACGTTATCGTCAGATACACCAAGATGAAGACTGCTACCAACATCTACATTTTCAACTTGGCTTTGGCTGATGCATTGGCAACTTCTACTTTGCCATTTCAATCCGTCAATTACTTGATGGGT…
MmOPRM1_yCO (MmMOR)	P42866	opioid receptor	ATGGACAGCAGCGCCGGCCCAGGGAACATCAGCGATTGCTCTGATCCATTGGCTCCAGCTTCATGGTCACCAGCTCCAGGTTCTTGGTTGAATTTGTCTCATGTTGACGGTAATCAATCCGATCCATGTGGTCCAAATAGAACTGGTTTAGGTGGTTCTCATTCTTTGTGTCCACAAACTGGTTCTCCATCTATGGTTACTGCTATTACTATTATGGCCCTGTACTCTATCGTTTGCGTTGTTGGTTTGTTTGGTAACTTCTTGGTTATGTACGTCATCGTCAGATACACTAAGATGAAGACTGCTACCAACATCTACATTTTCAACTTGGCTTTGGCTGATGCTTTGGCTACTTCTACTTTGCCATTTCAATCCGTCAATTACTTGATGGGTACTTGG…
DrOPRM1_yCO (DrMOR)	B8JHS2	opioid receptor	ATGATGGAAAACACCGGTAACATTTCCGATTTGTTGTACGCTTTGTCCAATCCAATGGTGTCCAACTCTTCTATCTTCTGTAGAAACTTCTCCAACTCCTCTGGTTTGGTCAATATGAACTCTTCTGTTTGTGATAGGACTCCCGAATTGGATAAGTCATCTACTCCAGTTATCGTTGCCATTATTATCACTGCCTTGTACTCTATCGTTTGCGTTATGGGTTTAGTTGGTAACGTTTTGGTTATGTACGTCATCATCAGATACACCAAGATGAAGACTGCTACCAACATCTACATTTTCAACTTGGCTTTGGCTGATTCTTTGGCTACTTCTACTTTGCCATTCCAATCCGTTAATTACTTGATGGGTACTTGGCCATTTGGTGATGAATTGTGTAAG…
PvaOPRM1_yCO (PvaMOR)	A0A6P6CLT0	opioid receptor	ATGGATAGCGGCACCGTACCCAGAAACGGGTCTAATTGTACGGACCCTTTCACTCACAGTAGCTCATGTTCACCAGCGCCGTCCCCCGGTAGTTGGGTAAATTTCTCCCATCTGGATGGCAACCTAAGTGATCCGTGTGGTCCGAATAGGTCTGAAGTCGGGGGTTCCGCGTCCCTTTGCCCCCCAACCAGTTCACCATCCATGATTACTGCTATCACCATTATGGCACTTTATTCCATAGTATGCGTTGTTGGGCTTTTCGGGAACTTTCTAGTGATGTACGTGATAATCCGTTATACAAAGATGAAGACAGCCACAAACATATATATATTTAATCTTGCGCTTGCGGATGCCTTAGCTACAAGCACACTACCTTTCCAATCAGTGAACTATCTGATG…
HsOPRD1_yCO (HsDOR)	P41143	opioid receptor	ATGGAACCAGCTCCTTCTGCAGGTGCTGAATTGCAGCCACCTTTGTTTGCTAATGCTTCTGATGCTTATCCATCTGCTTTTCCATCAGCTGGTGCTAATGCATCAGGTCCACCAGGTGCTAGATCTGCTTCTTCTTTGGCTTTGGCTATTGCAATTACTGCCTTGTATTCTGCTGTTTGTGCTGTTGGTTTGTTGGGTAATGTTTTGGTTATGTTCGGTATCGTCAGATACACTAAGATGAAGACTGCTACCAACATCTACATTTTCAATTTGGCATTGGCTGATGCTTTGGCCACTTCTACTTTGCCATTTCAATCTGCTAAGTACTTGATGGAAACTTGGCCATTCGGTGAATTATTGTGTAAGGCCGTTTTGTCCATCGACTACTACAATATGTTC…
MmOPRD1_yCO (MmDOR)	P32300	opioid receptor	ATGGAATTGGTTCCATCTGCTAGAGCAGAATTGCAGTCCTCTCCATTGGTTAATTTGTCAGATGCTTTTCCATCTGCTTTCCCATCAGCTGGTGCTAATGCTTCTGGTTCTCCAGGTGCTAGATCTGCTTCTTCTTTGGCTTTGGCTATTGCAATTACTGCCTTGTATTCTGCTGTTTGTGCTGTTGGTTTGTTGGGTAATGTTTTGGTTATGTTCGGTATCGTCAGATACACCAAGTTGAAAACTGCTACCAACATCTACATCTTCAATTTGGCTTTAGCTGATGCTTTGGCCACTTCTACTTTGCCATTTCAATCTGCTAAGTACTTGATGGAAACTTGGCCATTCGGTGAATTATTGTGTAAGGCCGTTTTGTCCATCGACTACTACAATATGTTC…
DrOPRD1a_yCO (DrDOR)	A3QJX7	opioid receptor	ATGGAACCATCAGTCATTCCTGGTGCTGATATTCCCGACTTGTATTCTATTAACCCATTCAACGTTACTTTCCCAGATGACGTTTTGTCTTTTGTTCCAGATGGTAGAAACTACACCGAACCTAATCCAGTTAAGTCTCCAGCTGGTATTATCATTGCCATTTCTATTACTGCCCTGTACTCCGTTATTTGCGTTGTTGGTTTGTTGGGTAACATCTTGGTTATGTACGGTGTTGTTAGATACACCAAGTTGAAAACTGCTACCAACATCTACATCTTCAATTTGGCTTTGGCTGATGCTTTGGCTACTTCTACTTTACCATTCCAATCCACGAAGTACTTGATGAATACTTGGCCATTCGGTGAGTTGTTGTGCAAAGTTGTTATTGCCATCGACTAC…
PbOPRD1_yCO (PbDOR)	(GenBank: XP_025029975)	opioid receptor	ATGGAGCTAAGCACTTTTCCAGGCGCAGAGATTCTTTACAACTCAACGTGGCAGGATTTCTCATCCAGTCCCCTAACTACGAGCAATGCCACGAACCAGTCCCCAATGAAAAATACTACTAGCATCATCATAGCCATCGCAATCACCGCCTTATACAGCGTGGTGTGTGTCGTGGGCCTGTTAGGTAACATACTTGTAATGTATGGCATTGTGCGTTATACAAAGCTGAAGACAGCCACAAACATATATATATTTAATCTTGCGCTTGCGGATGCCTTAGCTACCTCAACTCTTCCATTCCAATCTGCCAAATACCTGATGGAAACCTGGCCCTTCGGCGAACTTTTATGCAAGGTAGTTTTAAGTATTGACTATTACAATATGTTTACATCAATCTTT…
AmOPRD1_yCO (AmDOR)	A0A3B1K5J2	opioid receptor	ATGGAGCCTAGTGCTGTACCGGGACTGCCTGCTGATCTGCCGGACTTGTATAGTGTGATCCCATTCAACGTCACTTTTCCTGACGATGTTATGGGTTTTGTACCAGATGGCAGGAATTATACGGAGCCTGGCCCTGCTAAGTCTCCGGCAGGTATCATAATAGCTATCAGCATTACCGCTTTATACTCTGTGATTTGCGTGGTCGGCTTACTAGGCAATATATTGGTCATGTACGGGGTGGTCCGTTATACAAAGATGAAGACAGCCACAAACATATATATATTTAATCTTGCGCTTGCGGATGCCTTAGCCACCTCTACTCTACCATTCCAATCCGCGAAATATCTGATGAATACTTGGCCTTTTGGCGAACCGCTATGCAAGTTAGTGATTGCTATT…
HsOPRK1_yCO (HsKOR)	P41145	opioid receptor	ATGGATTCTCCAATTCAAATTTTCAGAGGTGAACCAGGTCCAACTTGTGCTCCATCTGCTTGTTTGCCACCAAATTCTTCAGCTTGGTTTCCAGGTTGGGCTGAACCAGATTCTAATGGTTCTGCTGGTTCTGAAGATGCTCAATTGGAACCAGCTCATATTTCTCCAGCTATTCCAGTTATTATCACCGCCGTTTACTCTGTTGTTTTCGTTGTTGGTTTGGTCGGTAACTCTTTGGTTATGTTCGTTATCATCAGGTACACCAAGATGAAGACTGCTACCAACATCTACATTTTCAACTTGGCTTTGGCTGATGCTTTGGTTACTACTACTATGCCATTCCAATCTACCGTCTACTTGATGAATTCTTGGCCATTTGGTGATGTCTTGTGCAAGATC…
MmOPRK1_yCO (MmKOR)	P33534	opioid receptor	ATGGAATCACCAATTCAAATATTCAGAGGTGATCCAGGTCCAACTTGTTCTCCATCTGCTTGTTTGTTGCCAAATTCCTCTTCTTGGTTTCCAAATTGGGCTGAATCTGATTCTAATGGTTCTGTCGGTTCTGAAGATCAACAATTGGAATCCGCTCATATTTCTCCAGCTATTCCAGTTATTATCACCGCCGTTTACTCTGTTGTTTTCGTTGTTGGTTTGGTCGGTAACTCTTTGGTTATGTTCGTTATCATCAGGTACACCAAGATGAAGACTGCTACCAACATCTACATTTTCAACTTGGCTTTGGCTGATGCTTTGGTTACTACTACTATGCCATTTCAATCCGCTGTCTACTTGATGAATTCTTGGCCATTTGGTGATGTCTTGTGCAAGATC…
BtOPRK1_yCO (BtKOR)	Q2KIP6	opioid receptor	ATGGAACCACCAGTTCAAATTTTCAGAGGTGAACCAGGTCCAACTTGTTCTCCATCTACTTGTTTGCCACCAAATGGTTCTGGTTGGTTTCCAGGTTGGGCTGAACCAGATGGTAATGGTTCAGCTGGTTCTGAAGATGTTTTGTTGGAACCAGCTCATATCTCCCCAGTTATTTTGGTTATTATCACCGCCGTTTACTCCGTTGTTTTTGTTGTTGGTTTAGTCGGTAACTCCTTGGTTATGTTCGTTATCATTAGGTACACCAAGATGAAGACTGCTACCAACATCTACATTTTCAACTTGGCTTTGGCTGATGCTTTGGTTACTACTACTATGCCATTCCAATCTACCGTCTACTTGATGAATTCTTGGCCTTTTGGTGATGTCTTGTGCAAGGTT…
DrOPRK1_yCO (DrKOR)	B3DGN0	opioid receptor	ATGGACTCCAATGTCGTACAGATATTCAAAGAAGATAAATGCCCCAGTAGCCACCCCGAGAAATGTTTACCAAATTTTACTTGGCAGAGCGCAGTGAGTGATATTTATAATTCATCATTGAACGAGAGTTGGACGACTGAGCAAGAGGCAATGAGCCCCCTTATCCCGATAATAACTGCGGTCTACTCCGTTGTTTTTGTCGTTGGCTTAGTAGGCAATTGTCTGGTAATGTACGTTATTATCCGTTATACAAAGATGAAGACAGCCACAAACATATATATATTTAATCTTGCGGTTGCGGATGCCTTAGTAACAACCACTATGCCATTCCAAAGCACCGATTATCTATTGAATTCCTGGCCATTTGGTGAAGTCGTTTGCAAAGTCTTTATTTCCATT…
PviOPRK1_yCO (PviKOR)	A0A6J0TTF9	opioid receptor	ATGGAAAGCCCAGTCTATATATTTAGGGAGGAGCCAGGTCCGACCTGTTCTCCTGGGGCATGTCCTTTACCAAGCGTGACTTCAACATCATGGCTTGTTGATTGGGCCGAATATGGTAATAGCTCAAGCGGCATGTATGAGGACCTACAGCAAAATCACACTAATATAAGCCCCGCTATACCAATTATCATTACTGCGGTGTACAGTATGGTGTTCGTTGTAGGCTTGGTAGGAAATAGCTTGGTTATGTTCGTTATTATTCGTTATACAAAGATGAAGACAGCCACAAACATATATATATTTAATCTTGCGCTTGCGGATGCCTTAGTGACTACGACGATGCCCTTTCAGTCAACCGAATATCTAATGAATTCATGGCCGTTCGGTGACGTATTGTGC…
HsOPRM1i1_nCO (HsMOR)	P35372	opioid receptor	ATGGACAGCAGCGCTGCCCCCACGAACGCCAGCAATTGCACTGATGCCTTGGCGTACTCAAGTTGCTCCCCAGCACCCAGCCCCGGTTCCTGGGTCAACTTGTCCCACTTAGATGGCAACCTGTCCGACCCATGCGGTCCGAACCGCACCGACCTGGGCGGGAGAGACAGCCTGTGCCCTCCGACCGGCAGTCCCTCCATGATCACGGCCATCACGATCATGGCCCTCTACTCCATCGTGTGCGTGGTGGGGCTCTTCGGAAACTTCCTGGTCATGTATGTGATTGTCAGATACACCAAGATGAAGACTGCCACCAACATCTACATTTTCAACCTTGCTCTGGCAGATGCCTTAGCCACCAGTACCCTGCCCTTCCAGAGTGTGAATTACCTAATGGGA…
DrOPRM1_nCO (DrMOR)	B8JHS2	opioid receptor	ATGATGGAAAACACCGGCAACATTTCGGACCTTCTGTACGCGCTTTCCAACCCAATGGTGTCGAATAGCAGCATATTCTGCCGAAACTTCAGCAACAGCTCCGGACTCGTGAACATGAACAGCTCCGTATGTGACAGGACGCCAGAGCTGGACAAAAGCTCAACTCCAGTGATTGTGGCCATCATCATCACTGCCTTATACTCTATAGTGTGTGTGATGGGACTGGTGGGAAACGTCCTCGTCATGTATGTTATTATAAGATACACCAAAATGAAAACTGCGACCAACATCTACATCTTCAACCTTGCTCTAGCAGATTCCTTGGCAACAAGTACTCTACCCTTTCAGAGTGTGAATTACCTGATGGGTACATGGCCTTTTGGAGATGAGCTGTGCAAG…
BtOPRK1_nCO (BtKOR)	Q2KIP6	opioid receptor	ATGGAGCCCCCAGTCCAGATCTTCCGCGGTGAGCCGGGCCCCACCTGCTCCCCGAGCACCTGCCTGCCCCCCAACGGCAGCGGCTGGTTCCCGGGCTGGGCAGAGCCGGACGGTAACGGCAGCGCGGGCTCGGAGGACGTGCTGCTGGAGCCAGCTCACATCTCCCCGGTCATCCTGGTCATCATCACGGCTGTCTACTCCGTGGTGTTCGTCGTGGGTTTGGTGGGCAACTCCCTGGTCATGTTCGTGATCATCCGATACACAAAGATGAAGACAGCAACCAACATCTATATCTTCAACCTGGCTTTGGCAGATGCACTGGTGACCACAACTATGCCCTTCCAGAGCACGGTCTATTTGATGAACTCCTGGCCCTTTGGGGATGTGCTGTGCAAGGTG…
DrOPRK1_nCO (DrKOR)	B3DGN0	opioid receptor	ATGGACAGCAACGTGGTGCAGATTTTTAAGGAGGATAAATGCCCCTCATCTCACCCTGAGAAGTGTTTACCTAACTTCACATGGCAATCTGCCGTTTCGGACATTTATAACAGTTCTCTGAATGAAAGCTGGACGACCGAGCAGGAAGCTATGTCCCCTCTCATTCCGATCATCACTGCCGTTTACTCCGTGGTGTTTGTTGTTGGACTGGTGGGAAACTGCCTGGTGATGTATGTCATTATCAGATACACCAAAATGAAAACCGCCACCAACATCTACATTTTCAACCTGGCTGTCGCAGACGCTTTGGTAACCACCACCATGCCCTTTCAGAGCACAGATTACCTGCTGAACTCTTGGCCATTTGGAGAGGTGGTTTGTAAAGTTTTTATCTCCATC…
PbOPRD1_nCO (PbDOR)	(GenBank: XP_025029975)	opioid receptor	ATGGAGCTGTCTACCTTCCCTGGTGCTGAAATCCTTTACAACAGCACCTGGCAAGACTTTAGCTCAAGTCCTCTCACAACTTCTAATGCCACAAATCAATCGCCGATGAAAAATACTACTTCAATCATCATAGCTATTGCTATCACTGCCCTGTATTCTGTCGTCTGTGTGGTGGGGCTTTTGGGGAATATCCTGGTAATGTACGGCATTGTCAGATACACCAAGTTGAAAACTGCCACCAACATCTATATCTTCAACTTAGCCCTGGCAGATGCTTTGGCCACCAGTACTCTGCCCTTCCAGAGTGCTAAGTATCTGATGGAAACCTGGCCTTTTGGGGAACTGCTTTGCAAAGTTGTCCTCTCCATTGACTACTACAACATGTTCACCAGCATCTTC…
AmOPRD1_nCO(AmDOR)	A0A3B1K5J2	opioid receptor	ATGGAGCCGTCCGCGGTCCCCGGTCTGCCCGCAGACCTGCCCGACCTGTACTCCGTCATCCCGTTCAATGTCACGTTTCCCGACGACGTGATGGGCTTCGTCCCCGACGGCCGCAACTACACCGAGCCCGGTCCCGCAAAGAGCCCCGCCGGGATCATTATCGCCATCTCCATCACCGCGCTCTACTCCGTCATCTGCGTGGTGGGACTTCTGGGCAACATCCTGGTGATGTACGGAGTGGTCAGATATACCAAGATGAAAACTGCCACAAACATCTACATCTTCAACCTGGCTCTGGCTGATGCCTTGGCGACCAGTACTCTTCCCTTCCAGAGTGCTAAATACCTGATGAACACCTGGCCGTTTGGAGAGCCCCTGTGCAAGCTGGTCATAGCCATC…
HsFPR1_yCO (HsFPR1)	P21462	GPCR	ATGGGTTCTGAAACTAATTCCTCTTTGCCGACTAATATTTCCGGGGGAACACCGGCTGTTTCCGCTGGGTACTTGTTTCTGGATATCATTACATACCTTGTTTTCGCGGTGACGTTTGTCTTGGGCGTGCTTGGAAATGGATTGGTTATATGGGTAGCGGGTTTCAGAATGACTCATACGGTAACGACAATATCCTATCTAAACCTGGCGGTCGCAGATTTCTGTTTCACTTCTACATTGCCGTTCTTTATGGTTAGGAAAGCCATGGGCGGGCACTGGCCTTTCGGTTGGTTCTTATGTAAATTTGTCTTCACGATTGTTGACATTAACCTGTTTGGCTCTGTGTTCCTGATCGCACTGATTGCGCTTGATCGTTGCGTATGTGTTTTGCACCCCGTG…
HsSSTR5_yCO (HsSSTR5)	P35346	GPCR	ATGGGTTCTGAACCCTTATTCCCTGCCAGCACGCCCTCATGGAACGCCTCATCACCTGGAGCTGCATCTGGAGGCGGCGATAACAGAACTCTTGTCGGACCGGCACCGTCTGCGGGTGCAAGGGCTGTTCTGGTTCCGGTATTATACCTACTAGTATGTGCTGCTGGACTAGGAGGAAACACTTTAGTTATATATGTCGTCTTAAGGTTCGCCAAGATGAAAACTGTGACAAATATTTACATTCTGAACCTTGCCGTTGCTGATGTGCTGTATATGCTAGGATTGCCATTTCTTGCCACGCAGAATGCGGCGAGCTTCTGGCCATTTGGACCAGTCTTATGCCGTTTAGTTATGACGTTGGATGGTGTAAACCAGTTCACTAGCGTTTTCTGCCTTACC…
HsNPY1R_yCO (HsNPY1R)	P25929	GPCR	ATGGGTTCTATGAATTCAACACTTTTTTCTCAGGTGGAGAATCATAGTGTCCATTCCAATTTCAGTGAGAAGAACGCACAGCTGCTTGCGTTTGAGAATGACGATTGTCACCTGCCACTGGCTATGATTTTCACCCTCGCCCTGGCTTACGGAGCCGTCATCATACTGGGCGTTTCAGGAAACCTCGCTCTCATCATTATCATTCTTAAGCAAAAAGAAATGAGGAATGTGACGAACATTTTGATAGTCAATCTGTCATTTAGCGATCTCCTCGTAGCAATTATGTGTCTTCCATTTACCTTTGTGTACACTCTGATGGACCACTGGGTGTTTGGCGAGGCCATGTGCAAATTGAACCCTTTCGTGCAGTGTGTCTCCATTACGGTGTCCATATTCTCT…
HsHTR4B_yCO (Hs5-HTR4)	Q13639	GPCR	ATGGGTTCTGACAAACTGGATGCGAACGTCAGCTCCGAGGAAGGGTTCGGCTCAGTGGAAAAGGTTGTTCTACTTACATTCTTATCTACGGTTATTTTAATGGCGATACTGGGAAACCTACTGGTCATGGTCGCTGTATGCTGGGACAGGCAGCTAAGGAAGATTAAAACAAATTACTTTATTGTTAGCCTGGCTTTCGCTGACCTTCTAGTGTCAGTATTAGTCATGCCTTTCGGTGCTATCGAACTAGTACAAGACATATGGATCTATGGTGAGGTCTTCTGTCTGGTACGTACAAGTCTAGACGTGCTACTAACAACGGCATCCATATTCCACCTGTGCTGTATTTCCTTGGATAGGTACTACGCAATTTGTTGTCAGCCATTGGTATACAGGAAT…
HsGRM2_nCO (HsGRM2)	Q14416	GPCR	ATGGGTTCTGGCAGTTTGCTTGCTCTCTTGGCTCTTTTGTTGTTGTGGGGGGCTGTCGCGGAGGGACCTGCCAAGAAAGTGCTGACCCTTGAGGGGGACCTGGTCCTTGGCGGACTGTTCCCCGTGCACCAAAAAGGTGGACCCGCCGAAGACTGCGGGCCGGTTAACGAGCATCGAGGCATCCAGCGGCTCGAAGCGATGCTCTTCGCTCTCGATAGAATTAATCGGGATCCCCATCTGCTTCCAGGCGTGCGGCTTGGCGCACATATTCTGGATTCATGCTCCAAAGATACTCATGCTCTCGAACAAGCACTCGACTTCGTGCGAGCTAGCCTCTCCCGCGGCGCCGATGGTTCAAGACACATCTGCCCCGATGGATCCTACGCCACGCACGGTGAC…
HsPTH2R_nCO (HsPTH2R)	P49190	GPCR	ATGGGTTCTCAGCTCGACAGTGACGGGACAATCACAATCGAAGAACAAATAGTGCTTGTTCTCAAAGCCAAGGTACAATGTGAGCTGAACATAACGGCTCAACTTCAAGAAGGCGAGGGCAACTGTTTCCCTGAATGGGACGGGCTGATATGCTGGCCGCGAGGAACGGTAGGCAAAATCTCCGCAGTACCATGTCCTCCGTACATCTATGACTTTAACCATAAGGGTGTCGCATTCAGACATTGCAACCCTAATGGTACGTGGGACTTCATGCATTCACTTAATAAAACTTGGGCGAATTATTCAGACTGCTTGAGGTTTCTTCAACCAGATATCAGCATTGGGAAACAGGAATTTTTTGAGCGGCTGTACGTTATGTACACAGTGGGGTACTCAATA…
HsGLP1R_nCO (HsGLP1R)	P43220	GPCR	ATGGGTTCTAGACCGCAGGGAGCGACAGTCTCTCTCTGGGAAACGGTCCAGAAGTGGAGAGAATACAGAAGACAGTGCCAAAGAAGTCTCACCGAAGATCCACCACCAGCCACGGATCTGTTCTGCAACAGAACCTTCGACGAATACGCGTGCTGGCCTGACGGCGAACCTGGGTCATTTGTAAACGTGAGCTGCCCATGGTATCTGCCTTGGGCTTCTAGTGTGCCCCAAGGTCATGTCTATCGATTTTGCACCGCTGAGGGACTCTGGCTGCAAAAGGACAACTCATCCCTGCCATGGAGAGACTTGAGTGAATGTGAGGAAAGCAAACGCGGAGAAAGGAGTTCACCTGAAGAACAGCTGTTGTTCCTCTACATAATCTACACAGTCGGTTATGCT…
