# Supplementary material for: Functional expression of opioid receptors and other human GPCRs in yeast engineered to produce human sterols
Source: Nat Commun. 2022 May 24;13:2882. doi: 10.1038/s41467-022-30570-7 (PMC9130329; doi:10.1038/s41467-022-30570-7)
Supplement: Supplementary file 7 — Supplementary Data 5 - Literature GPCR sensitivities [file 41467_2022_30570_MOESM7_ESM.xlsx]

## Sheet: Sheet1
GPCR receptor sensitivity in biosensors relative to the literature
*for naltrexone the pIC50s of the antagonist tests are reported
			Literature values
Receptor Type	Agonist	Top pEC50*	pKi	Method	Source	pEC50 or pIC50	Method	Source
mu opioid receptor	morphine	6.02	8.96	Hsap in CHO cells	Toll L et al. 1998	5.68	Mouse vas deferens bioassay	Toll L et al. 1998
			8.7	Guinea pig brain homogenate	Toll L et al. 1998	7.81	Hsap: GTP binding in CHO cells	Toll L et al. 1998
						9.04	Hsap: GTP binding response in Hsap cells	Nickolls SA et al. 2011
						8.65	Hsap: cAMP production in Hsap cells	Nickolls SA et al. 2011
	Met-Enkephalin	6.57				8.82	Mouse vas deferens bioassay	Toll L et al. 1998
	DAMGO	7.13	9.3	Hsap in CHO cells	Toll L et al. 1998	6.75	Mouse vas deferens bioassay	Toll L et al. 1998
			8.96	Guinea pig brain homogenate	Toll L et al. 1998	7.86	Hsap: GTP binding in CHO cells	Toll L et al. 1998
						9.03	Hsap: GTP binding response in Hsap cells	Nickolls SA et al. 2011
						9.38	Hsap: cAMP production in Hsap cells	Nickolls SA et al. 2011
	Endomorphin-I	7.19				9.13	Hsap: GTP binding response in Hsap cells	Nickolls SA et al. 2011
						9.7	Hsap: cAMP production in Hsap cells	Nickolls SA et al. 2011
						10.1	Hsap: GTP binding response in U2OS (Hsap) cells	Burford NT et al. 2014
						8.6	Guinea pig small intestine bioassay	Tonini M et al. 1998
						8.01	Hsap: cAMP assay in N2a cells	LaVigne J et al. 2020
	Endomorphin-II	6.57				8.73	Hsap: GTP binding response in Hsap cells	Nickolls SA et al. 2011
						9.72	Hsap: cAMP production in Hsap cells	Nickolls SA et al. 2011
						8.59	Guinea pig small intestine bioassay	Tonini M et al. 1998
						7.82	Hsap: cAMP assay in N2a cells	LaVigne J et al. 2020
	Deltorphin A	-	5.79	Rat brain homogenates	Kreil G et al. 1989	5.61	Mouse vas deferens bioassay	Kreil G et al. 1989
	SNC-80	-	6.05	Mouse vas deferens bioassay	Bilsky J et al. 1995
	Dynorphin A	5.87	8.11	Hsap in CHO cells	Toll L et al. 1998	7.53	Mouse vas deferens bioassay	Toll L et al. 1998
			8.09	Guinea pig brain homogenate	Toll L et al. 1998	7.19	Hsap: GTP binding in CHO cells	Toll L et al. 1998
	Asimadoline	-				5.52	Hsap in vitro receptor binding assay	Camilleri M et al. 2008
	Naltrexone	8.7	9.7	Hsap in CHO cells	Toll L et al. 1998
delta opioid receptor	morphine	5.87	6.85	Hsap in CHO cells	Toll L et al. 1998	7.6	Guinea pig ileum bioassay	Toll L et al. 1998
			7.3	Guinea pig brain homogenate	Toll L et al. 1998	6.5	Hsap: GTP binding in CHO cells	Toll L et al. 1998
	Met-Enkephalin	8.05				7.38	Guinea pig ileum bioassay	Toll L et al. 1998
						7.56	Mmus in COS-1 cells	Yasuda K et al. 1993
	DAMGO	5.3	6.52	Hsap in CHO cells	Toll L et al. 1998	8.08	Guinea pig ileum bioassay	Toll L et al. 1998
			6.74	Guinea pig brain homogenate	Toll L et al. 1998	5.36	Hsap: GTP binding in CHO cells	Toll L et al. 1998
						6	Mmus in COS-1 cells	Yasuda K et al. 1993
	Endomorphin-I	nd.
	Endomorphin-II	nd.
	Deltorphin A	8.25	8.62	Rat brain homogenates	Kreil G et al. 1989	8.96	Guinea pig ileum bioassay	Kreil G et al. 1989
	SNC-80	8.58	8.75	Mouse vas deferens bioassay	Bilsky J et al. 1995	8.2	Hsap: activity in CHO cells	Malatynska E et al. 1996
						8.04	Hsap: blocking cAMP accumulation in CHO cells	Knapp RJ et al. 1996
						8.56	Mouse vas deferens bioassay	Bilsky J et al. 1995
	Dynorphin A	6.01	7.37	Hsap in CHO cells	Toll L et al. 1998	<7.00	Mmus in COS-1 cells	Yasuda K et al. 1993
			8.24	Guinea pig brain homogenate	Toll L et al. 1998	7.14	Hsap: GTP binding in CHO cells	Toll L et al. 1998
	Asimadoline	nd.				6.15	Hsap in vitro receptor binding assay	Camilleri M et al. 2008
	Naltrexone	5.6	7.97	Hsap in CHO cells	Toll L et al. 1998
kappa opioid receptor	morphine	nd.	7.33	Hsap in CHO cells	Toll L et al. 1998	6.32	Hsap: GTP binding in CHO cells	Toll L et al. 1998
			7.47	Guinea pig brain homogenate	Toll L et al. 1998
	Met-Enkephalin	5.69				<6.00	Mmus in COS-1 cells	Yasuda K et al. 1993
	DAMGO	5.58	6.51	Hsap in CHO cells	Toll L et al. 1998	<6.00	Mmus in COS-1 cells	Yasuda K et al. 1993
			5.74	Guinea pig brain homogenate	Toll L et al. 1998
	Endomorphin-I	nd.
	Endomorphin-II	nd.
	Deltorphin A	-	<4.60	Rat brain homogenates	Kreil G et al. 1989
	SNC-80	nd.	6.35	Mouse vas deferens bioassay	Bilsky J et al. 1995
	Dynorphin A	6.81	8.77	Hsap in CHO cells	Toll L et al. 1998	9.4	Mmus in COS-1 cells	Yasuda K et al. 1993
			8.77	Guinea pig brain homogenate	Toll L et al. 1998	8.25	Hsap: GTP binding in CHO cells	Toll L et al. 1998
	Asimadoline	8.17				9.1	Mmus: BRET signaling assay in HEK293 cells	Broad J et al. 2016
						9.52	Hsap: BRET signaling assay in HEK293 cells	Broad J et al. 2016
						6.91	Mmus: receptor internalization assay in HEK293 cells	Broad J et al. 2016
						7.26	Hsap: receptor internalization assay in HEK293 cells	Broad J et al. 2016
						9	Hsap in vitro receptor binding assay	Camilleri M et al. 2008
	Naltrexone	9.1	9.4	Hsap in CHO cells	Toll L et al. 1998
SSTR5	SST-14	8.92				8.85	cAMP accumulation in HEK293 cells	Grant M et al. 2008
FPR1	N-Formyl-Met-Leu-Phe	7.45				8	calcium mobilization in HL-60 cells	Crocetti L et al. 2013
5-HTR4B	serotonin (5-HT)	9.13				8.3	cAMP formation in HEK293 cells by human 5-HTR4B	Pindon A et al. 2002
