# Supplementary material for: Functional expression of opioid receptors and other human GPCRs in yeast engineered to produce human sterols
Source: Nat Commun. 2022 May 24;13:2882. doi: 10.1038/s41467-022-30570-7 (PMC9130329; doi:10.1038/s41467-022-30570-7)
Supplement: Supplementary file 8 — Supplementary Data 6 - Additional metrics of biosensor activity [file 41467_2022_30570_MOESM8_ESM.xlsx]

## Sheet: Sheet1
					From dose-response curves						Raw values
ID	Figure	Receptor Type	Sterol Profile	Agonist	EC50 or IC50 (nM)	SEM	Max % of cells signaling	SEM	Max Fluorescence Fold Induction	SEM	Min Fluorescence	SEM	Max Fluorescence	SEM	Activity level
1	1F	HsMOR	cholesterol	DAMGO	62.2	3.1	73.8	1.1	44.3	1.9	1172	37.8	51857.5	847.8			Additional explanation of values:
2	1F	HsMOR	cholesterol	Morphine	885.6	101.2	63.6	1.5	27.7	1	1164.8	13.5	32569.9	1572			*EC50 or IC50 was calculated from dose-response curves based on the percent of cells signaling and represents EC50 in all cases except those where the agonist column lists naltrexone+Agonist
3	1F	HsMOR	ergosterol	DAMGO	1279.9	287.8	47.4	1.3	19.6	0.9	1368.6	28.5	28090.9	1584.5			*The maximum percent of cells signaling represents the "top" value from the dose response curve
4	1F	HsMOR	ergosterol	Morphine	112603	39124.3	47.1	3.3	4.3	0.5	1326.9	32.7	6064.4	783			*The maximum fluorescence fold induction similarly represents the "top" value from a dose-response curve based on fold induction
5	2b	HsMOR	cholesterol	Morphine	1559.3	207.9	30.9	2.8	10.4	1.2	1034.8	31.5	10634.4	1432.1			*Minimum and maximum fluorescence are the raw values measured
6	2b	HsMORi2	cholesterol	Morphine	1737	133.4	32.8	2.4	11.7	0.3	902.5	127.2	11870.2	1342.6			*Activity level breaks biosensor performance into three categories: blank= enough activity to generate dose-response curve and identify an EC50; p = partial, meaning that activity was detected but not enough to generate a dose-response curve; na = no activity was detected
7	2b	MmMOR	cholesterol	Morphine	950.4	187.1	24.3	5	8.2	1.6	1259.3	107.8	10761.9	2619.2
8	2b	DrMOR	cholesterol	Morphine	>50000	na	2.9	0.8	1.1	0	2071	57.5	2436.6	117.5	p
9	2b	PvaMOR	cholesterol	Morphine	na	na	0.6	0.2	1.1	0.1	975.6	44.8	1175.9	38.5	na
10	2b	HsDOR	cholesterol	Morphine	2668.3	299.2	23.8	1.4	12.6	1.4	1241.2	32.1	15427.8	1067.2
11	2b	MmDOR	cholesterol	Morphine	3823.7	341.3	33	1.8	15.2	1.6	1234.9	44.9	18363	1876
12	2b	DrDOR	cholesterol	Morphine	1341.7	69.6	24	3	12.4	2.7	1283.6	35.8	15114.3	2932.5
13	2b	PbDOR	cholesterol	Morphine	na	na	0.3	0	1	0	1203.6	36.6	1322	80.7	na
14	2b	AmDOR	cholesterol	Morphine	2254	757.2	24.7	8.4	8.3	2.8	1110	102.1	9799	3849.5
15	2b	HsKOR	cholesterol	Morphine	na	na	0.8	0.1	1.1	0	2149.1	207.4	2596.3	228.6	na
16	2b	MmKOR	cholesterol	Morphine	>50000	na	>1.03	na	1.1	0.1	1232.8	62.3	1486.9	89.2	p
17	2b	BtKOR	cholesterol	Morphine	na	na	0.8	0	1	0	2255.1	208.6	2440	255.3	na
18	2b	DrKOR	cholesterol	Morphine	na	na	0.3	0.1	0.9	0	1332.7	96.7	1487.9	161.7	na
19	2b	PviKOR	cholesterol	Morphine	na	na	0	0	1	0	913.7	153	1128.2	51	na
20	2b	HsMOR	cholesterol	Met-enkephalin	570	83.3	49.5	4.8	25.7	3.8	985.2	4.6	25477.9	4213.3
21	2b	HsMORi2	cholesterol	Met-enkephalin	606.5	34.2	44.1	2.7	19.9	1.1	997.1	45.3	21066.3	1958.3
22	2b	MmMOR	cholesterol	Met-enkephalin	272	125	25.8	5.2	11.3	2.1	1211.2	58.3	14272.1	3498.6
23	2b	DrMOR	cholesterol	Met-enkephalin	1623.7	326.4	23.1	2.7	14.5	2.2	2018.4	55.7	29979.5	5018.6
24	2b	PvaMOR	cholesterol	Met-enkephalin	>50000	na	>3.5	na	1.7	0.2	834.3	115.2	1718.7	105.9	p
25	2b	HsDOR	cholesterol	Met-enkephalin	8.9	0.4	27.9	0.8	19.1	1	1265.3	45.2	25374.5	1978.8
26	2b	MmDOR	cholesterol	Met-enkephalin	31.3	7	38.1	3.4	23	2.1	1225	9.6	29459.4	3103.9
27	2b	DrDOR	cholesterol	Met-enkephalin	97.1	22.8	29.4	3.7	18.1	2.5	1304.5	28.1	24198.6	3242.1
28	2b	PbDOR	cholesterol	Met-enkephalin	4694.3	838.9	25.4	2.3	5.6	0.5	1164.5	16.6	5829	415.6
29	2b	AmDOR	cholesterol	Met-enkephalin	301.5	89.9	27.4	8.9	12.7	3.5	1076.4	96.3	14206.6	4789.2
30	2b	HsKOR	cholesterol	Met-enkephalin	>50000	na	>18.17	na	na	na	2428.4	208.5	17169.8	4072.2	p
31	2b	MmKOR	cholesterol	Met-enkephalin	>50000	na	>18.73	na	na	na	1019.3	189.2	6972.1	448.1	p
32	2b	BtKOR	cholesterol	Met-enkephalin	na	na	1.3	0	1	0	2304.3	61.5	2566.9	148.8	na
33	2b	DrKOR	cholesterol	Met-enkephalin	>50000	na	>5	na	1.4	na	1226.6	41.6	2168.4	149.4	p
34	2b	PviKOR	cholesterol	Met-enkephalin	2058.7	271.3	46.5	0.3	26	0.4	897.2	151.8	28139.4	1942
35	2b	HsMOR	cholesterol	DAMGO	135.4	17.8	62.9	1.1	35.7	0.3	1128.6	25.7	42257.1	1309.5
36	2b	HsMORi2	cholesterol	DAMGO	203.7	80.3	54.6	0.7	32.2	1.1	1053.3	62.1	34096.7	3080.3
37	2b	MmMOR	cholesterol	DAMGO	74.4	7.9	35	0.8	13.3	0.6	1424.6	39.3	19180.9	730.4
38	2b	DrMOR	cholesterol	DAMGO	287.8	35.6	32.3	0.9	20.6	1.1	2330.7	104.3	51171.5	3458.8
39	2b	PvaMOR	cholesterol	DAMGO	>50000	na	>13.17	na	>3.1	na	1089	62.8	4251.4	802.6	p
40	2b	HsDOR	cholesterol	DAMGO	4976.3	704.1	28.7	0.4	18.4	0.5	1234.9	16.4	22479.3	196
41	2b	MmDOR	cholesterol	DAMGO	9417.3	1609	35	1.4	16.4	0.2	1184.8	14.9	19157.9	554.2
42	2b	DrDOR	cholesterol	DAMGO	>50000	na	>10.33	na	1.8	0	1211.9	18	2787.4	521.7	p
43	2b	PbDOR	cholesterol	DAMGO	na	na	0.3	0.1	1.1	0	1201.3	8.6	1333.6	31.8	na
44	2b	AmDOR	cholesterol	DAMGO	>50000	na	>4.41	na	1.4	0.2	1244.7	12.2	1885	207.5	p
45	2b	HsKOR	cholesterol	DAMGO	>50000	na	>5.5	na	1.7	0.1	2090.6	85.7	3959.5	435.6	p
46	2b	MmKOR	cholesterol	DAMGO	>50000	na	>9.37	na	>2	na	1150.1	78.7	2986.1	429.9	p
47	2b	BtKOR	cholesterol	DAMGO	na	na	1.3	0.3	1.1	0	2289.9	90.6	2879.2	148.2	na
48	2b	DrKOR	cholesterol	DAMGO	>50000	na	>11.83	na	1.6	na	1469.5	53.3	3633.4	605.4	p
49	2b	PviKOR	cholesterol	DAMGO	2624.3	643.9	46	2.1	24.5	1	1222.4	31.4	30176.9	2284
50	2b	HsMOR	cholesterol	Endomorphin I	325.8	32.2	44.7	4.5	21.9	3.9	980.9	44.3	21697.1	4694.8
51	2b	HsMORi2	cholesterol	Endomorphin I	374.6	69.3	44.6	2	19.1	2.3	983.9	114.6	19538	1360.2
52	2b	MmMOR	cholesterol	Endomorphin I	229.1	79.7	23.3	5.6	8.7	1.6	1168.9	65.6	10971.2	2677.4
53	2b	DrMOR	cholesterol	Endomorphin I	63.8	8.5	24.3	4.4	14.9	2.1	2059.2	146.4	33497.9	7329.8
54	2b	PvaMOR	cholesterol	Endomorphin I	>50000	na	>2.83	na	1.6	0.1	903.4	59.7	1521.3	45.3	p
55	2b	HsDOR	cholesterol	Endomorphin I	>50000	na	>11.87	na	>2.3	na	1295.9	29.7	3225.8	192.9	p
56	2b	MmDOR	cholesterol	Endomorphin I	>50000	na	>7.03	na	1.7	0.1	1163.7	33	2044.2	136.3	p
57	2b	DrDOR	cholesterol	Endomorphin I	>50000	na	>15.1	na	>2.6	na	1253.7	33.1	4688.7	912.8	p
58	2b	PbDOR	cholesterol	Endomorphin I	na	na	0.2	0.1	1	0	1140.1	24.8	1217.1	32.8	na
59	2b	AmDOR	cholesterol	Endomorphin I	>50000	na	>9.9	na	1.3	0.2	1051.2	107.6	2035.4	773.6	p
60	2b	HsKOR	cholesterol	Endomorphin I	na	na	0.7	0.2	1.1	0	2132.3	161.6	2325.8	174.5	na
61	2b	MmKOR	cholesterol	Endomorphin I	na	na	0.1	0	1.1	0	1061.7	39	1210.4	32.7	na
62	2b	BtKOR	cholesterol	Endomorphin I	na	na	0.9	0.2	1	0	2033.1	151.9	2127	170.8	na
63	2b	DrKOR	cholesterol	Endomorphin I	na	na	0.2	0.1	1	0	1181.3	86.8	1320.3	117.8	na
64	2b	PviKOR	cholesterol	Endomorphin I	>50000	na	>1.89	na	1.3	0.1	853.2	128.1	1335.1	118.5	p
65	2b	HsMOR	cholesterol	Endomorphin II	536.1	46.9	40.2	4.9	17.5	2.9	927.1	24.7	16391.7	3059.1
66	2b	HsMORi2	cholesterol	Endomorphin II	498.1	86.6	41.5	3	16.7	2	1009.9	18.4	16575.8	2003.7
67	2b	MmMOR	cholesterol	Endomorphin II	375.2	158.8	22.4	6.4	8.3	2.2	1183.8	65.8	10305	3114.7
68	2b	DrMOR	cholesterol	Endomorphin II	267.8	38.9	22.7	4.4	14.5	2.7	2019.1	135.9	30231.4	6992.8
69	2b	PvaMOR	cholesterol	Endomorphin II	na	na	0.5	0.3	1.2	0.1	918.5	59.5	1124.8	92.4	na
70	2b	HsDOR	cholesterol	Endomorphin II	na	na	0.8	0.2	1	0	1113.8	50.2	1265.1	44.2	na
71	2b	MmDOR	cholesterol	Endomorphin II	na	na	0.4	0.2	1	0	1130.2	31.7	1177.8	50.4	na
72	2b	DrDOR	cholesterol	Endomorphin II	>50000	na	>3.05	na	1.3	0.1	1198.1	42.8	1567.1	214.3	p
73	2b	PbDOR	cholesterol	Endomorphin II	na	na	0.2	0.1	1	0	1057.7	91.2	1131.3	103.6	na
74	2b	AmDOR	cholesterol	Endomorphin II	na	na	0.8	0.7	1.1	0	711.8	371.8	1090.5	182.3	na
75	2b	HsKOR	cholesterol	Endomorphin II	na	na	0.4	0.1	1	0	1867.6	190.1	2244.9	110.9	na
76	2b	MmKOR	cholesterol	Endomorphin II	na	na	0.1	0	1.1	0	1109.6	63.4	1200.3	74	na
77	2b	BtKOR	cholesterol	Endomorphin II	na	na	0.8	0.1	1	0	2065.9	187.9	2405.5	295.1	na
78	2b	DrKOR	cholesterol	Endomorphin II	na	na	0.1	0.1	1	0	1188.6	87.4	1274.9	66.9	na
79	2b	PviKOR	cholesterol	Endomorphin II	>50000	na	>5.3	na	1.9	0	934.2	82.6	1970	65.5	p
80	2b	HsMOR	cholesterol	Deltorphin A	na	na	0	0	1.1	0	957.2	38.6	1065.4	74	na
81	2b	HsMORi2	cholesterol	Deltorphin A	na	na	0	0	1.2	0.1	875.4	45.3	1068.2	59.6	na
82	2b	MmMOR	cholesterol	Deltorphin A	na	na	0.2	0.1	1.1	0	1224.7	15.4	1346.4	20.5	na
83	2b	DrMOR	cholesterol	Deltorphin A	na	na	0.4	0.1	1	0	1899.1	43.5	2122.3	58.5	na
84	2b	PvaMOR	cholesterol	Deltorphin A	na	na	0	0	1.1	0	928.2	52.9	1017.6	59.7	na
85	2b	HsDOR	cholesterol	Deltorphin A	8.7	1.5	27.9	1.2	16.8	0.3	1285.3	54.5	22945.7	730.2
86	2b	MmDOR	cholesterol	Deltorphin A	17	4	31.5	0.9	21.1	2.8	1016.6	145.9	24052.5	1971.9
87	2b	DrDOR	cholesterol	Deltorphin A	2799.3	604.8	17.8	2	4.6	0.4	1256	16.1	6890.7	96.8
88	2b	PbDOR	cholesterol	Deltorphin A	2364	370.9	22.6	1.5	4.4	0.2	1265.5	67.7	5715.1	634.2
89	2b	AmDOR	cholesterol	Deltorphin A	1986.7	36	24.7	4.8	5.6	1.1	1185.8	71.2	8236.2	1677.5
90	2b	HsKOR	cholesterol	Deltorphin A	na	na	0.5	0.1	1.1	0	1870	115.7	2507.6	84.5	na
91	2b	MmKOR	cholesterol	Deltorphin A	na	na	0.1	0	1.1	0	1145.9	5.4	1249.5	37.2	na
92	2b	BtKOR	cholesterol	Deltorphin A	na	na	1	0.2	1	0	2091.1	28.2	2480.9	20.9	na
93	2b	DrKOR	cholesterol	Deltorphin A	na	na	0.1	0	1	0	1116.3	43.5	1429.2	2.6	na
94	2b	PviKOR	cholesterol	Deltorphin A	na	na	0	0	1.1	0.1	941.8	36.2	1057.7	73.5	na
95	2b	HsMOR	cholesterol	SNC80	na	na	0	0	1.1	0	902.4	102.2	1123.1	106.9	na
96	2b	HsMORi2	cholesterol	SNC80	na	na	0	0	1.2	0	876.9	72.6	1031.7	85	na
97	2b	MmMOR	cholesterol	SNC80	na	na	0.1	0	1.1	0	1205.3	47.7	1331	19.4	na
98	2b	DrMOR	cholesterol	SNC80	na	na	0.2	0	1	0	1862.9	70.8	2046.4	47	na
99	2b	PvaMOR	cholesterol	SNC80	na	na	0	0	1.1	0	847.9	28.7	948	51.2	na
100	2b	HsDOR	cholesterol	SNC80	2.6	0.8	30.3	1	20.2	0.4	1205.1	37.9	28430	425
101	2b	MmDOR	cholesterol	SNC80	7.1	1.9	37.2	2.9	26	2.4	1050.6	41.9	31808.5	4384.2
102	2b	DrDOR	cholesterol	SNC80	>50000	na	>7.35	na	1.3	na	1234.5	32.5	2244.3	228.5	p
103	2b	PbDOR	cholesterol	SNC80	3312.3	409.9	33.3	3.8	14	na	1217	75	8884.9	1161.3
104	2b	AmDOR	cholesterol	SNC80	>50000	na	>8.67	na	1.2	na	1224.4	80.9	2641.6	718.1	p
105	2b	HsKOR	cholesterol	SNC80	>50000	na	>2.19	na	1.1	0.1	1936.4	142.1	2634.9	193.1	p
106	2b	MmKOR	cholesterol	SNC80	>50000	na	>1.38	na	1.3	0.1	1153.6	79.2	1533.7	138.4	p
107	2b	BtKOR	cholesterol	SNC80	na	na	0.9	0.2	1.1	0	2399	244.6	2637.2	264	na
108	2b	DrKOR	cholesterol	SNC80	na	na	0.1	0	1	0	1359.7	98.6	1465.1	88.8	na
109	2b	PviKOR	cholesterol	SNC80	>50000	na	>10.23	na	>2.2	na	926	47.7	3247.4	692.2	p
110	2b	HsMOR	cholesterol	Dynorphin A	1523.7	120.5	54.4	9.8	31.5	4.7	1037	50.8	33379.8	6953
111	2b	HsMORi2	cholesterol	Dynorphin A	1613.3	216.3	49.9	3.1	28	4	858.2	153.1	29429.4	4282
112	2b	MmMOR	cholesterol	Dynorphin A	1364.7	26.7	31.4	1.7	12.7	0.7	1421.9	70.1	18302.4	1465.7
113	2b	DrMOR	cholesterol	Dynorphin A	1358.7	135.4	28	2.7	16.3	1.4	2183.6	147.3	36963.9	4918.7
114	2b	PvaMOR	cholesterol	Dynorphin A	>50000	0	>4.45	na	1.6	na	771.7	110.1	2092.3	419.4	p
115	2b	HsDOR	cholesterol	Dynorphin A	1076	346.3	30.2	1.6	17.5	0.6	1291.6	45	24018.6	1503.2
116	2b	MmDOR	cholesterol	Dynorphin A	968.7	146.1	38.1	1.4	25.8	0.9	1162.8	1.7	31055.8	974.3
117	2b	DrDOR	cholesterol	Dynorphin A	1151.3	218.7	28.4	1.3	16.6	0.4	1285	19.9	22619.6	865.5
118	2b	PbDOR	cholesterol	Dynorphin A	2711	672.1	35.2	4.8	9.1	1.7	1246	88.3	10952.9	2224.1
119	2b	AmDOR	cholesterol	Dynorphin A	1000.1	27.6	42.1	2.8	17.2	1.8	1235.5	11.1	22642.6	2690.3
120	2b	HsKOR	cholesterol	Dynorphin A	500.8	77.1	39.5	0.6	28.2	0.5	2353.2	298.9	72539.8	8668.1
121	2b	MmKOR	cholesterol	Dynorphin A	899.4	15	40	2.1	43.9	20.8	878	231.4	32862.2	5710.4
122	2b	BtKOR	cholesterol	Dynorphin A	1656.3	354.3	34.8	1.1	19.4	1	2685.3	26.2	49489.3	2433.6
123	2b	DrKOR	cholesterol	Dynorphin A	2271.4	976.7	31.1	2.8	8.2	1	1457.7	38.2	10679.2	2283.6
124	2b	PviKOR	cholesterol	Dynorphin A	155.6	41.7	47.9	3.8	48.6	16.2	825.6	191.8	36380.8	3115.1
125	2b	HsMOR	cholesterol	Asimadoline	na	na	0	0	1	0	834.8	15.5	895.2	17.8	na
126	2b	HsMORi2	cholesterol	Asimadoline	na	na	0.1	0	1.1	0	930.4	24.1	1108.6	23.7	na
127	2b	MmMOR	cholesterol	Asimadoline	na	na	0.1	0	1	0	1122.2	135	1229	152.2	na
128	2b	DrMOR	cholesterol	Asimadoline	na	na	0.5	0	1	0	1858.1	168.6	2025.3	146	na
129	2b	PvaMOR	cholesterol	Asimadoline	na	na	0	0	1	0	828.6	34.5	1011.2	49.7	na
130	2b	HsDOR	cholesterol	Asimadoline	>50000	na	>19.55	na	>8	na	1290.5	64.1	11815.7	1341	p
131	2b	MmDOR	cholesterol	Asimadoline	>50000	na	>18.2	na	>4.7	na	1179.8	31.5	6966.4	694.5	p
132	2b	DrDOR	cholesterol	Asimadoline	na	na	0.4	0.1	1	0	1074.9	56.1	1254.8	39.8	na
133	2b	PbDOR	cholesterol	Asimadoline	na	na	0.2	0	1	0	1024.2	5.9	1089.6	10.2	na
134	2b	AmDOR	cholesterol	Asimadoline	na	na	0.1	0	1	0	945	75.1	997.7	83.1	na
135	2b	HsKOR	cholesterol	Asimadoline	14	1.5	29.4	4.3	21.3	3.7	2228.5	77.8	51187.4	7533.1
136	2b	MmKOR	cholesterol	Asimadoline	31.4	6.1	35.5	2.5	22.3	4	1116.7	51.6	25847.1	2759
137	2b	BtKOR	cholesterol	Asimadoline	79.3	1.2	26.7	6.2	14.9	3.1	2212.7	215.4	35420.3	10971.9
138	2b	DrKOR	cholesterol	Asimadoline	na	na	0.3	0	1	0	1119.6	88.5	1284.7	46.8	na
139	2b	PviKOR	cholesterol	Asimadoline	6.7	0.8	37.8	2.1	22.1	2.4	995.2	5.6	23218.2	2766.9
140	2b	HsMOR	cholesterol	Naltrexone	na	na	0.4	0.1	1.2	0	908.8	42.5	1058.1	92.7	na
141	2b	HsMORi2	cholesterol	Naltrexone	na	na	0.8	0	1.2	0.1	985.6	27.9	1216	24.3	na
142	2b	MmMOR	cholesterol	Naltrexone	na	na	0.5	0.4	1.1	0	1160.1	176.5	1307.9	257	na
143	2b	DrMOR	cholesterol	Naltrexone	na	na	0.4	0.1	1.1	0	1887.4	195.2	2038.7	191.7	na
144	2b	PvaMOR	cholesterol	Naltrexone	na	na	0	0	1.1	0	947.7	27	1005.5	13.6	na
145	2b	HsDOR	cholesterol	Naltrexone	na	na	1.2	0.2	1.1	0	1171.7	62.5	1305.4	45.7	na
146	2b	MmDOR	cholesterol	Naltrexone	18813.7	15606	5.7	0.9	1.5	0.1	1085.8	40	1723.8	181.8
147	2b	DrDOR	cholesterol	Naltrexone	>50000	na	>2.43	na	1.3	0.1	1124.4	92.7	1451.1	271.6	p
148	2b	PbDOR	cholesterol	Naltrexone	na	na	0.2	0.1	1.1	0	1033.6	23.6	1109.5	30.1	na
149	2b	AmDOR	cholesterol	Naltrexone	na	na	0.2	0.1	1.1	0	929.2	82.3	993.1	117.5	na
150	2b	HsKOR	cholesterol	Naltrexone	>50000	na	>1.61	na	1.1	0.1	2252.4	238.4	2685.4	381	p
151	2b	MmKOR	cholesterol	Naltrexone	>50000	na	>2.37	na	1.5	0.1	969.7	153.6	1645.4	48.1	p
152	2b	BtKOR	cholesterol	Naltrexone	na	na	0.8	0.1	1	0	2087.2	278.6	2209.4	256.3	na
153	2b	DrKOR	cholesterol	Naltrexone	na	na	0.4	0.1	1.1	0	1194.3	86.5	1291.3	102.2	na
154	2b	PviKOR	cholesterol	Naltrexone	na	na	0.1	0	1.1	0	950.3	28.3	1033.7	3	na
155	2b	HsMOR	cholesterol	Naltrexone (+DAMGO)	35.3	2	40.9	7	17.9	2	971.4	72.8	19902	4459.8
156	2b	HsMORi2	cholesterol	Naltrexone (+DAMGO)	48.5	0.8	35	3.3	13.6	1	1032.7	16.9	16049.6	1407.5
157	2b	MmMOR	cholesterol	Naltrexone (+DAMGO)	88.6	4.3	32.8	2.5	10.2	1	1480.8	59.7	16518.6	1993.1
158	2b	DrMOR	cholesterol	Naltrexone (+DAMGO)	2.4	0.3	34.6	2.3	15	0.6	2138.6	110.3	20975.8	1091.6
159	2b	PviMOR	cholesterol	Naltrexone (+DAMGO)	0.8	0.1	17.1	1.1	4.9	0.5	926.4	58.1	3321.2	485.3
160	2b	HsDOR	cholesterol	Naltrexone (+SNC80)	3205.7	331.6	26.3	0.7	17.4	1.2	1380	2.5	24686.2	1870.3
161	2b	MmDOR	cholesterol	Naltrexone (+SNC80)	2570.3	507.6	33.2	2.1	12.9	1.1	2095.6	303.4	27534	2188.2
162	2b	HsKOR	cholesterol	Naltrexone (+Asimadoline)	515.6	119.7	39.4	1.8	26.6	0.4	2308.8	118	63177.6	5191.2
163	2b	MmKOR	cholesterol	Naltrexone (+Asimadoline)	958.4	77.6	36.6	2.6	16	1.2	1724.1	64.1	28663	2858.2
164	2b	BtKOR	cholesterol	Naltrexone (+Asimadoline)	130.6	10.5	32	1.8	14.3	0.9	2647.2	86.8	38287.3	3960.5
165	2b	PviKOR	cholesterol	Naltrexone (+Asimadoline)	99.4	11.2	44.1	1.7	27.6	1.6	988.5	37.4	28354.8	1114.9
166	3b/c	HsMOR	cholesterol	DAMGO	78.4	17.4	58.9	3.5	34.3	1.6	1149.8	54.2	40188.1	3489.1
167	3b/c	HsMOR-alphaPrePro	cholesterol	DAMGO	43.9	13.5	16.1	2.7	11	1	1797	74.2	21779	2725.7
168	3b/c	HsMOR-Ost1ss-alphaPro	cholesterol	DAMGO	63.8	8.4	20	1.6	13.6	0.7	1184.4	59.9	16925.8	1130.3
169	3b/c	HsMOR-Hemagglutinin	cholesterol	DAMGO	1613	296.1	47.1	7	13.5	1.8	1197.6	43.3	16606.4	3130.7
170	3b/c	HsMOR-Restinin	cholesterol	DAMGO	484.5	62.9	49	3.5	23.5	0.6	1027.3	39.9	25104.4	1683.8
171	3b/c	HsMOR	cholesterol	Morphine	1334	60.5	40.3	3.7	15.8	0.8	1096.3	59.7	16984.6	1429.1
172	3b/c	HsMOR-alphaPrePro	cholesterol	Morphine	528.2	73.2	16.4	1.7	8.9	0.8	1823.9	71.7	16187	1859
173	3b/c	HsMOR-Ost1ss-alphaPro	cholesterol	Morphine	1877	534.2	18.8	2.9	8.7	1.6	1139.3	10.5	9079.6	856.4
174	3b/c	HsMOR-Hemagglutinin	cholesterol	Morphine	7692	546.6	8.7	2	2	0.2	1094.2	21.9	2204.7	291.1
175	3b/c	HsMOR-Restinin	cholesterol	Morphine	4381.3	336.3	25.8	3.4	7.5	1.3	930.4	29.7	7277.2	893.2
176	4b	HsMOR	cholesterol	DAMGO	56.7	3.7	69.8	1.5	38.4	0.7	1205.8	46.7	47755.2	2078.3
177	4b	HsMOR(N40D)	cholesterol	DAMGO	68.4	7.1	65.3	2.9	45.8	3.6	1513.6	65.7	71509.8	6223
178	4b	HsMOR(S42T)	cholesterol	DAMGO	47.8	5.3	50.8	1	29.4	1.6	1232	26.6	37636.3	2279.9
179	4b	HsMOR(S147C)	cholesterol	DAMGO	82.4	14	63	2.1	36.5	2.2	1213.8	53.8	43599.4	3117.3
180	4b	HsMOR(R181C)	cholesterol	DAMGO	na	na	0.6	0.1	1	0	1141.5	37	1238.7	35.2	na
181	4b	HsMOR(C192F)	cholesterol	DAMGO	77.7	5.4	70.7	1	36.9	2.9	1225.8	40.3	43291.3	2379.5
182	4b	HsMOR(S268P)	cholesterol	DAMGO	104.2	12.9	66.7	2.5	33.8	1.7	1328.9	51.2	45060.8	3767.9
183	4c	HsMOR	cholesterol	Morphine	877.2	97.4	51.2	2	21.1	1.5	1117.5	25.3	22550.6	1849.5
184	4c	HsMOR(N40D)	cholesterol	Morphine	1209.1	107.5	51.5	1.6	28.6	2	1398.7	42.7	38198	3008.4
185	4c	HsMOR(S42T)	cholesterol	Morphine	790.3	84.1	38.3	1	15.4	1	1224.3	42.6	19305.1	1542.4
186	4c	HsMOR(S147C)	cholesterol	Morphine	869.4	149.9	44.3	2.5	18.3	1.8	1149.7	69.2	20525.7	1770.7
187	4c	HsMOR(R181C)	cholesterol	Morphine	na	na	0.4	0.1	1	0	1107.8	33	1222.9	45.1	na
188	4c	HsMOR(C192F)	cholesterol	Morphine	1975.3	247.1	46.4	1.8	13.3	0.6	1194.3	23.1	14870.7	1036.9
189	4c	HsMOR(S268P)	cholesterol	Morphine	1539.5	190.8	47.5	3.4	15.9	1.8	1243.5	25.1	19363.4	3369.7
190	5b/c	HsMOR	cholesterol	DAMGO	89.4	11.6	61	2.4	35.7	0.9	1122	85.8	40999.8	3824.5
191	5b/c	HsMOR(RxR)	cholesterol	DAMGO	230	24.2	50.4	0.4	20.1	0.7	1356.4	93.8	26427.9	1079.8
192	5b/c	HsMOR(LxxLE)	cholesterol	DAMGO	140.6	22.4	53.5	2.1	28.6	0.8	1099.9	69.5	31964.7	3068
193	5b/c	HsMOR(5xN)	cholesterol	DAMGO	142.2	33.5	44.2	1.6	25.8	0.8	1218.1	17.3	32308.1	2264
194	5b/c	HsMOR(ΔNt)	cholesterol	DAMGO	607.1	17.5	40.9	2.9	26.4	1.4	1662.5	57.8	39557.3	4358.6
195	5b/c	HsMOR(Ste2Nt)	cholesterol	DAMGO	2658.3	896.6	34.6	1.7	13.4	1.4	1391.9	75.4	16710.9	601.3
196	5b/c	HsMOR(ΔCt)	cholesterol	DAMGO	na	na	0.3	0	1	0	1230.8	46.1	1439.6	35.9	na
197	5b/c	HsMOR(Ste2Ct)	cholesterol	DAMGO	na	na	0.4	na	1	0	1065.4	28.5	1213.4	43.7	na
198	5b/c	HsMOR(Ste2N+Ct)	cholesterol	DAMGO	na	na	0.3	0.1	1	na	1240.7	66.5	1360.9	53.3	na
199	5b/c	HsMOR	cholesterol	Morphine	1249.3	78	42.2	1.7	16.5	0.7	1073.9	53.8	17607.5	1694.1
200	5b/c	HsMOR(RxR)	cholesterol	Morphine	2807.3	333.3	25.1	0.9	4.4	0.1	1337.9	52.2	5765.8	307.1
201	5b/c	HsMOR(LxxLE)	cholesterol	Morphine	2158.7	151.7	36.8	2	11	0.6	1056.2	33.3	11483.4	947
202	5b/c	HsMOR(5xN)	cholesterol	Morphine	2122	158	34	0.6	16.2	3	1154.1	29.3	16841.4	2009.2
203	5b/c	HsMOR(ΔNt)	cholesterol	Morphine	5772.3	796.7	31.2	1.5	11	0.8	1651.9	94.4	16817.1	1653.1
204	5b/c	HsMOR(Ste2Nt)	cholesterol	Morphine	13940.5	3592.2	11.6	2	1.9	0.3	1331	31.1	2540.4	204.3
205	5b/c	HsMOR(ΔCt)	cholesterol	DAMGO	na	na	0.3	0	1	na	1187.9	47.3	1327.7	37.2	na
206	5b/c	HsMOR(Ste2Ct)	cholesterol	DAMGO	na	na	0.4	na	1.1	0.1	1033.7	56.4	1188.5	52.7	na
207	5b/c	HsMOR(Ste2N+Ct)	cholesterol	DAMGO	na	na	0.2	0.1	1	0	1129.7	32.7	1269.6	24.9	na
ID	Figure	Receptor Type	Sterol Profile	Agonist	pEC50	pSD	Max % of cells signaling	SEM	Max Fluorescence Fold Induction	SEM	Min Fluorescence	SEM	Max Fluorescence	SEM
208	6c	HsMOR	ML-	DAMGO	6	0.1	41.5	2.8	25.2	1.4	403.6	7.5	10180.4	722.5
209	6c	HsMOR	LMH	DAMGO	6.6	na	62	na	79.6	na	262	na	20864.5	na
210	6c	HsMOR	LM-	DAMGO	5.7	na	52	na	55.8	na	273.4	na	15241.6	na
211	6c	HsMOR	M-L	DAMGO	5.9	na	51	na	52.7	na	288.2	na	15153.6	na
212	6c	HsMOR	M--	DAMGO	6	na	57	na	68.1	na	251.8	na	17119.1	na
213	6c	HsMOR	MMH	DAMGO	6.2	0.1	62	2.3	69.2	6.1	280.6	24.2	19150.2	1378.1
214	6c	HsMOR	LH-	DAMGO	6	na	39	na	43.6	na	287.3	na	12545	na
215	6c	HsMOR	L-L	DAMGO	6.5	na	57	na	69.9	na	286.2	na	21963.5	na
216	6c	HsMOR	L--	DAMGO	6.4	na	63	na	76.3	na	271.4	na	20712.2	na
217	6c	HsMOR	LLL	DAMGO	6.1	0.1	52	0.6	58.5	1.4	275.1	6.7	16110.7	698.6
218	6c	HsMOR	LLM	DAMGO	6.2	na	54	na	62	na	249.9	na	15448.5	na
219	6c	HsMOR	--M	DAMGO	6.2	na	61	na	69.9	na	284.4	na	19875.4	na
220	6c	HsMOR	LHL	DAMGO	6.1	na	65	na	62.9	na	286.2	na	17989	na
221	6c	HsMOR	-LL	DAMGO	6.1	na	34	na	3.9	na	2179	na	8418.5	na
222	6c	HsMOR	-LM	DAMGO	6.1	0.4	45	2	48.3	1.5	299.1	8.9	13255.9	498.3
223	6c	HsMOR	-M-	DAMGO	6.3	na	34	na	39.7	na	299.6	na	11910.2	na
224	6c	HsMOR	-LH	DAMGO	6.2	na	41	na	47.8	na	281.5	na	13106.1	na
225	6c	HsMOR	--L	DAMGO	6.2	na	52	na	61.2	na	259.8	na	15881.4	na
226	6c	HsMOR	--H	DAMGO	6.3	na	59	na	65	na	327	na	21195.7	na
227	6c	HsMOR	no cassette	DAMGO	6.2	0.2	0.5	1.6	61.1	2.7	272.2	16.7	16662.5	1293.6
228	6c	HsMOR	HMM	DAMGO	5.5	na	36	na	39.7	na	267.7	na	10618.7	na
229	6c	HsMOR	HML	DAMGO	5.6	na	52	na	53.3	na	274.7	na	14665.1	na
230	6c	HsMOR	HLL	DAMGO	5.9	na	38	na	42.3	na	265.6	na	11145.7	na
231	6c	HsMOR	H--	DAMGO	5.6	na	50	na	52.4	na	269.5	na	14128.3	na
232	6c	HsMOR	HHM	DAMGO	5.8	na	57	na	59.4	na	273.8	na	16280.2	na
233	6c	HsMOR	HL-	DAMGO	5.8	na	53	na	58.4	na	275.6	na	16082.2	na
234	6c/7c	HsMOR	Wild Type	DAMGO	5.2	na	24	na	36.2	na	160.5	na	5768.5	na
235	7c	FPR1	7-DHD_T	N-Formyl-Met-Leu-Phe	7	0	18.9	0.7	5.6	0.2	225.6	4.8	1256.4	27.4
236	7c	FPR1	7-DHC_T	N-Formyl-Met-Leu-Phe	7	0.1	16.8	2.2	4.3	0.7	230.3	5.1	989.5	135.7
237	7c	FPR1	DES_T	N-Formyl-Met-Leu-Phe	7.2	0.1	19.6	1.4	12	0.8	181.7	21.4	2148.3	176.8
238	7c	FPR1	CHO_T	N-Formyl-Met-Leu-Phe	7.1	0.1	31.2	1.2	10.4	0.6	187.6	3.1	1953.1	72.8
239	7c	FPR1	Cholesterol Producing-2	N-Formyl-Met-Leu-Phe	7	0.1	24.2	0.8	6.3	0.4	220.9	10.9	1373.8	21.2
240	7c	FPR1	Wild Type	N-Formyl-Met-Leu-Phe	6.8	0.1	13.3	1.5	3.6	0.2	155.9	2.9	552.8	29.1
241	7c	SSTR5	7-DHD_T	SST-14	8.1	0.3	73.8	1.2	56.9	5.1	376.4	10.9	21312.2	1370.7
242	7c	SSTR5	7-DHC_T	SST-14	7.9	0.3	68.2	1.3	69.9	3	295.6	11	20601	182
243	7c	SSTR5	DES_T	SST-14	8.1	0	80.5	1	98.1	1.7	155.2	4.7	15215.2	253.8
244	7c	SSTR5	CHO_T	SST-14	8.3	0.1	59.6	1.7	64.7	2.1	270	9.4	17493.3	976
245	7c	SSTR5	Cholesterol Producing-2	SST-14	8.8	0.2	71.7	3.3	86.1	6.3	185.7	19	15739	551
246	7c	SSTR5	Wild Type	SST-14	8.2	0.2	62.6	4	42.6	1.7	400.8	62.6	16973.3	2290.4
247	7c	HsMOR	7-DHD_T	DAMGO	6.2	0.2	53.2	0.5	29.3	0.1	1126.6	13.8	32964.4	377.8
248	7c	HsMOR	7-DHC_T	DAMGO	6.3	0.2	41.2	1.5	22.3	2	1021.4	9.9	22796.7	2110.8
249	7c	HsMOR	DES_T	DAMGO	7.2	0.1	50.7	5.3	34.8	6	1029.2	24.6	35708.5	5710.2
250	7c	HsMOR	CHO_T	DAMGO	6.9	0	52.4	1	40.6	1.4	988.6	20.7	40063.5	780.8
251	6c/7c	HsMOR	Cholesterol Producing-2	DAMGO	8	0.1	81.3	3.4	73.2	5	249.2	4.1	18214.2	1055.8
252	7c	5-HTR4	7-DHD_T	serotonin	9	0.2	32.1	0	27.7	2.6	273.9	4.6	7585.4	826
253	7c	5-HTR4	7-DHC_T	serotonin	8.3	0.1	21.6	3.4	21.9	3.9	245.7	1.2	5376.2	962.4
254	7c	5-HTR4	DES_T	serotonin	9	0.3	24.2	1	17.6	0.6	253.7	1.1	4462.2	136.3
255	7c	5-HTR4	CHO_T	serotonin	8.9	0.2	15.8	0.8	13.2	0.9	265.4	7.9	3489.3	132.7
256	7c	5-HTR4	Cholesterol Producing-2	serotonin	9	na	37.2	0	27.3	na	293	na	8104.6	na
257	7c	5-HTR4	Wild Type	serotonin	8.2	0.2	21.3	0.9	18.9	1.4	342.4	15.9	6435.7	598.4
258	7c	NPY1R	7-DHC_T	neuropeptide Y	na	na	13.5	0.4	7.4	0.4	254.1	6.6	1878.1	54.3
259	7c	NPY1R	DES_T	neuropeptide Y	na	na	17.3	3.6	9.3	2.4	224.2	3.9	2089.1	547.5
260	7c	NPY1R	CHO_T	neuropeptide Y	na	na	38.7	12.2	20.3	4.8	278.1	9.7	5748.3	1572.1
261	7c	NPY1R	Cholesterol Producing-2	neuropeptide Y	na	na	15.5	0.8	7	0.6	298.6	12.6	2097.2	212.5
262	7c	NPY1R	Wild Type	neuropeptide Y	na	na	6.8	0.7	1.7	0.2	362.4	29.1	612.8	37.7
