# Supplementary material for: Functional expression of opioid receptors and other human GPCRs in yeast engineered to produce human sterols
Source: Nat Commun. 2022 May 24;13:2882. doi: 10.1038/s41467-022-30570-7 (PMC9130329; doi:10.1038/s41467-022-30570-7)
Supplement: Supplementary file 11 — Source Data [file 41467_2022_30570_MOESM11_ESM.xlsx]

## Sheet: Fig 1b
	Source Data
		-	AGA1p	AGA2p	ASG7p	FIG1p	FIG2p	FUS1p	FUS2p	PRM1p
	Biol Rep 1	1.24927	24.6714	4.79757	4.44121	22.293	30.8819	6.20001	13.8119	5.53586
	Biol Rep 2	1.09752	21.1107	4.72461	4.16085	18.295	26.9849	5.0992	11.4612	5.10371
	Biol Rep 3	1.14498	20.1803	4.58296	4.36452	21.4186	25.6305	5.70328	14.2145	5.42875
	AVG	1.16392	21.9875	4.70171	4.32219	20.6689	27.8324	5.6675	13.1625	5.35611
	SEM	0.0448199	1.3686	0.0630009	0.0836521	1.21346	1.57407	0.31828	0.858571	0.129931
	Raw Data
		Biological Replicate 1													Biological Replicate 2													Biological Replicate 3
		2019-12-10													2019-12-11													2019-12-12
		Fluorescence (excitation: 469-13, emission: 508-15)													Fluorescence (excitation: 469-13, emission: 508-15)													Fluorescence (excitation: 469-13, emission: 508-15)
		Strain	BY4741	BBY1351	BBY1352	BBY1370	BBY1371	BBY1372	BBY1373	BBY1374	BBY1375	Media Blank			Strain	BY4741	BBY1351	BBY1352	BBY1370	BBY1371	BBY1372	BBY1373	BBY1374	BBY1375	Media Blank			Strain	BY4741	BBY1351	BBY1352	BBY1370	BBY1371	BBY1372	BBY1373	BBY1374	BBY1375	Media Blank
		Condition	WT (-)	FIG1p	FUS1p	AGA2p	ASG7p	FIG2p	FUS2p	PRM1p	AGA1p				Condition	WT (-)	FIG1p	FUS1p	AGA2p	ASG7p	FIG2p	FUS2p	PRM1p	AGA1p				Condition	WT (-)	FIG1p	FUS1p	AGA2p	ASG7p	FIG2p	FUS2p	PRM1p	AGA1p
	rep. 1	-ve	242	233	253	392	271	237	241	243	268	126		rep. 1	-ve	243	250	295	334	270	229	260	242	268	118		rep. 1	-ve	241	219	263	297	245	234	225	232	249	119
	rep. 2	-ve	238	229	248	323	265	248	241	231	259	129		rep. 2	-ve	245	251	253	316	260	216	231	222	248	122		rep. 2	-ve	265	220	245	315	247	245	225	229	251	126
	rep. 3	-ve	237	237	260	333	260	242	241	235	265	130		rep. 3	-ve	270	256	299	388	281	251	233	244	247	121		rep. 3	-ve	221	224	249	312	255	238	218	225	294	121
	rep. 1	+alphaMF	243	2172	822	1007	681	3147	1466	628	2864			rep. 1	+alphaMF	238	2259	903	1018	720	2773	1523	702	2874			rep. 1	+alphaMF	241	1943	799	863	646	2679	1384	621	2770
	rep. 2	+alphaMF	256	2197	829	1018	670	3165	1422	652	3178			rep. 2	+alphaMF	259	2362	821	996	716	2792	1344	601	2760			rep. 2	+alphaMF	248	2021	850	881	629	2742	1380	642	2711
	rep. 3	+alphaMF	253	2136	823	1042	661	3269	1453	613	2739			rep. 3	+alphaMF	278	2310	930	1221	739	2994	1356	676	2631			rep. 3	+alphaMF	250	2096	869	938	679	2819	1437	631	2812
		Optical Density at 600 nm													Optical Density at 600 nm													Optical Density at 600 nm
		Strain	BY	BBY1351	BBY1352	BBY1370	BBY1371	BBY1372	BBY1373	BBY1374	BBY1375	Media Blank			Strain	BY4741	BBY1351	BBY1352	BBY1370	BBY1371	BBY1372	BBY1373	BBY1374	BBY1375	Media Blank			Strain	BY4741	BBY1351	BBY1352	BBY1370	BBY1371	BBY1372	BBY1373	BBY1374	BBY1375	Media Blank
		Condition	WT (-)	FIG1p	FUS1p	AGA2p	ASG7p	FIG2p	FUS2p	PRM1p	AGA1p				Condition	WT (-)	FIG1p	FUS1p	AGA2p	ASG7p	FIG2p	FUS2p	PRM1p	AGA1p				Condition	WT (-)	FIG1p	FUS1p	AGA2p	ASG7p	FIG2p	FUS2p	PRM1p	AGA1p
	rep. 1	-ve	1.412	1.464	1.349	1.493	1.289	1.563	1.508	1.497	1.569	0.036		rep. 1	-ve	1.374	1.441	1.47	1.363	1.265	1.349	1.464	1.448	1.431	0.041		rep. 1	-ve	1.265	1.258	1.282	1.202	1.157	1.326	1.313	1.378	1.307	0.038
	rep. 2	-ve	1.439	1.433	1.294	1.434	1.314	1.553	1.534	1.44	1.452	0.036		rep. 2	-ve	1.466	1.436	1.32	1.313	1.224	1.303	1.343	1.271	1.27	0.043		rep. 2	-ve	1.591	1.306	1.285	1.307	1.192	1.409	1.339	1.344	1.299	0.039
	rep. 3	-ve	1.413	1.441	1.378	1.415	1.254	1.52	1.457	1.472	1.502	0.039		rep. 3	-ve	1.632	1.507	1.501	1.591	1.313	1.518	1.356	1.413	1.356	0.043		rep. 3	-ve	1.249	1.386	1.284	1.336	1.232	1.373	1.342	1.335	1.42	0.04
	rep. 1	+alphaMF	1.259	1.305	1.21	1.243	1.171	1.371	1.332	1.203	1.268			rep. 1	+alphaMF	1.27	1.326	1.403	1.235	1.221	1.246	1.345	1.344	1.324			rep. 1	+alphaMF	1.196	1.141	1.189	1.138	1.104	1.19	1.193	1.185	1.238
	rep. 2	+alphaMF	1.264	1.27	1.232	1.243	1.134	1.341	1.247	1.291	1.299			rep. 2	+alphaMF	1.398	1.336	1.257	1.23	1.247	1.222	1.264	1.202	1.26			rep. 2	+alphaMF	1.23	1.175	1.233	1.167	1.147	1.167	1.16	1.232	1.214
	rep. 3	+alphaMF	1.262	1.233	1.175	1.203	1.145	1.339	1.251	1.233	1.229			rep. 3	+alphaMF	1.582	1.325	1.336	1.387	1.223	1.341	1.271	1.242	1.205			rep. 3	+alphaMF	1.298	1.229	1.298	1.186	1.175	1.256	1.227	1.167	1.268
		Background Corrected Fluorescence/OD600													Background Corrected Fluorescence/OD600													Background Corrected Fluorescence/OD600
		Strain	BY	BBY1351	BBY1352	BBY1370	BBY1371	BBY1372	BBY1373	BBY1374	BBY1375				Strain	BY4741	BBY1351	BBY1352	BBY1370	BBY1371	BBY1372	BBY1373	BBY1374	BBY1375				Strain	BY4741	BBY1351	BBY1352	BBY1370	BBY1371	BBY1372	BBY1373	BBY1374	BBY1375
		Condition	WT (-)	FIG1p	FUS1p	AGA2p	ASG7p	FIG2p	FUS2p	PRM1p	AGA1p				Condition	WT (-)	FIG1p	FUS1p	AGA2p	ASG7p	FIG2p	FUS2p	PRM1p	AGA1p				Condition	WT (-)	FIG1p	FUS1p	AGA2p	ASG7p	FIG2p	FUS2p	PRM1p	AGA1p
	rep. 1	-ve	82.6667	73.3473	95.0203	181.09	113.951	71.2101	76.5919	78.5388	91.1662			rep. 1	-ve	92.1151	92.7073	122.344	161.787	122.41	83.1633	98.2415	86.5544	106.337			rep. 1	-ve	97.0636	79.5734	113.435	150.473	110.018	87.0241	80.8477	82.1509	100.158
	rep. 2	-ve	78.2216	72.1108	95.2002	139.346	107.022	78.9358	75.2616	73.1765	92.3439			rep. 2	-ve	87.5673	93.7575	103.835	153.987	118.195	75.8858	85.0846	82.7455	103.991			rep. 2	-ve	92.1392	77.3481	98.7159	152.208	108.413	89.781	79.2308	81.9923	102.381
	rep. 3	-ve	78.9729	77.3979	98.1854	148.524	108.19	76.6464	79.3427	74.3322	93.2878			rep. 3	-ve	94.1497	92.6263	122.486	172.837	126.443	88.5475	85.765	90.2237	96.4222			rep. 3	-ve	81.8182	75.7238	102.008	146.492	111.484	86.9565	73.6761	79.4753	124.547
	rep. 1	+alphaMF	93.8352	1611.72	591.361	728.579	487.36	2262.87	1032.95	428.531	2222.31			rep. 1	+alphaMF	95.8458	1666.06	575.208	752.655	508.767	2203.82	1076.77	446.863	2148.5			rep. 1	+alphaMF	102.852	1652.45	588.696	674.249	492.019	2221.55	1093.59	435.428	2208.51
	rep. 2	+alphaMF	104.048	1677.75	586.332	737.7	493.771	2328.73	1069.15	417.597	2416.53			rep. 2	+alphaMF	102.287	1732.8	576.839	737.3	494.466	2264.76	1001.64	414.487	2167.81			rep. 2	+alphaMF	105.793	1671.65	609.715	672.872	457.581	2322.7	1122.21	435.876	2203.4
	rep. 3	+alphaMF	101.769	1678.65	610.428	783.591	480.746	2412.19	1091.16	405.24	2190.16			rep. 3	+alphaMF	102.403	1707.12	625.87	818.542	523.998	2212.78	1005.7	463.184	2159.4			rep. 3	+alphaMF	101.668	1658.82	593.328	711.421	490.317	2216.11	1106.9	451.241	2188.77
		Fold Induction													Fold Induction													Fold Induction
		Strain	BY	BBY1351	BBY1352	BBY1370	BBY1371	BBY1372	BBY1373	BBY1374	BBY1375				Strain	BY4741	BBY1351	BBY1352	BBY1370	BBY1371	BBY1372	BBY1373	BBY1374	BBY1375				Strain	BY	BBY1351	BBY1352	BBY1370	BBY1371	BBY1372	BBY1373	BBY1374	BBY1375
			WT (-)	FIG1p	FUS1p	AGA2p	ASG7p	FIG2p	FUS2p	PRM1p	AGA1p					WT (-)	FIG1p	FUS1p	AGA2p	ASG7p	FIG2p	FUS2p	PRM1p	AGA1p					WT (-)	FIG1p	FUS1p	AGA2p	ASG7p	FIG2p	FUS2p	PRM1p	AGA1p
			1.24927	22.293	6.20001	4.79757	4.44121	30.8819	13.8119	5.53586	24.6714					1.09752	18.295	5.0992	4.72461	4.16085	26.9849	11.4612	5.10371	21.1107					1.14498	21.4186	5.70328	4.58296	4.36452	25.6305	14.2145	5.42875	20.1803

## Sheet: Fig 1c
	Source Data
	Mean Fold Induction of fluorescence							Fold Induction SEM
	[alphaMF uM]	WT	fig1::ENVY	fig1::ENVY sst2	fig1::ENVY far1	fig1::ENVY sst2 far1		[alphaMF uM]	WT	fig1::ENVY	fig1::ENVY sst2	fig1::ENVY far1	fig1::ENVY sst2 far1
	20	1.70427	106.572	42.3973	55.2567	62.1572		20	0.0775825	9.11513	3.03329	0.980155	0.289512
	5	1.81997	40.1173	42.2448	20.7202	61.3282		5	0.0597422	6.63255	3.6089	0.0508932	0.0462246
	1.25	1.28293	6.92558	41.24	4.15666	60.0374		1.25	0.00782282	0.927015	3.26616	0.226231	0.0357319
	0.3125	1.06905	2.24368	35.8282	1.38643	36.6708		0.3125	0.033397	0.236707	2.21957	0.02233	3.65606
	0.078125	0.914723	1.20414	21.5921	0.92041	13.4249		0.078125	0.0739237	0.0739506	0.441885	0.0236565	1.91888
	0.0195312	0.8806	0.989483	8.77032	0.852749	5.6026		0.0195312	0.064651	0.0609577	0.440121	0.0174863	1.13806
	0.00488281	0.859469	0.873745	2.71228	0.812614	2.33635		0.00488281	0.0521985	0.0487966	0.163225	0.0166331	0.505941
	0	1	1	1	1	1
	Raw Data
	Mean Fluorescence/Cell
	Biological Replicate 1							Biological Replicate 2							Biological Replicate 3
	2020-08-11							2020-08-12							2020-08-13
	[alphaMF uM]	WT	fig1::ENVY	fig1::ENVY sst2	fig1::ENVY far1	fig1::ENVY sst2 far1		[alphaMF uM]	WT	fig1::ENVY	fig1::ENVY sst2	fig1::ENVY far1	fig1::ENVY sst2 far1		[alphaMF uM]	WT	fig1::ENVY	fig1::ENVY sst2	fig1::ENVY far1	fig1::ENVY sst2 far1
	20	1425.99	99228.3	159949	54243.8	78085.8		20	1554.09	102860	149883	51690.6	85552.7		20	1227.07	73683.2	126777	44642.7	79829.5
	5	1495.45	37948.1	151778	20590.9	76208.7		5	1641.69	43302.3	153747	19734.8	85168.1		5	1355.64	22559.5	129513	16137.9	78843.7
	1.25	1028.7	6340.81	142826	3629.15	74085		1.25	1087.44	7290.1	155558	3892.45	82733.8		1.25	1050.9	4290.14	126307	3805.49	78346.1
	0.3125	785.52	2040.43	114893	1112.19	35551.9		0.3125	923.76	2273.97	141878	1347.98	51569.8		0.3125	929.77	1491.48	112189	1317.9	56516.9
	0.078125	597.465	924.895	85226.9	667.8	12110.2		0.078125	832.74	1189.68	80357.1	922.94	17720.7		0.078125	827.88	1001.34	56771.5	917.42	22754.2
	0.0195312	585.89	743.555	32954	626.82	4614.57		0.0195312	795.74	967.95	38233.7	852.93	6810.78		0.0195312	792.22	848.94	19129.2	844.03	10519.9
	0.00488281	590.645	652.615	10486	597.91	2040.49		0.00488281	778.01	831.33	9483.84	819.7	2572.73		0.00488281	753.03	777.01	7961.25	796.8	4538.19
	0	844.22	861.44	4336.19	858.735	1223.98		0	838.07	884.51	3247.12	1042.95	1366.01		0	786.31	841.71	2714.7	823.36	1326.98
	Mean (Mean fluorescence/Cell)							Mean fluorescence/Cell SEM
	[alphaMF uM]	WT	fig1::ENVY	fig1::ENVY sst2	fig1::ENVY far1	fig1::ENVY sst2 far1		[alphaMF uM]	WT	fig1::ENVY	fig1::ENVY sst2	fig1::ENVY far1	fig1::ENVY sst2 far1
	20	1402.38	91923.8	145536	50192.3	81156		20	95.1378	9180.34	9819.32	2871.07	2255.23
	5	1497.59	34603.3	145013	18821.2	80073.5		5	82.5825	6217.09	7770.66	1364.22	2658.46
	1.25	1055.68	5973.68	141563	3775.7	78388.3		1.25	17.1231	885.254	8467.7	77.4526	2496.78
	0.3125	879.683	1935.3	122986	1259.36	47879.5		0.3125	47.1136	231.922	9477.82	74.0923	6327.09
	0.078125	752.695	1038.64	74118.5	836.053	17528.4		0.078125	77.6277	78.679	8786.69	84.1418	3074.14
	0.0195312	724.617	853.482	30105.6	774.593	7315.08		0.0195312	69.3708	64.817	5695.91	73.9313	1723.26
	0.00488281	707.228	753.652	9310.37	738.137	3050.47		0.00488281	58.736	52.896	733.978	70.4243	759.562
	0	822.867	862.553	3432.67	908.348	1305.66		0	18.3643	12.3678	477.191	68.0712	42.3641

## Sheet: Fig 1f
	Source Data
	Percent On	Mean						SEM
			Cholesterol		Ergosterol				Cholesterol		Ergosterol
		[agonist]	DAMGO	morphine	DAMGO	Morphine		[agonist]	DAMGO	morphine	DAMGO	Morphine
		100	0.746933	0.656833	0.4667	0.2398			0.0051086	0.01556	0.0137012	0.0218694
		33.3333	0.752267	0.626267	0.429267	0.1529			0.01786	0.0238177	0.0212564	0.0227062
		11.1111	0.741367	0.593767	0.373933	0.0923			0.0114129	0.018188	0.0172095	0.0138019
		3.7037	0.726133	0.513867	0.320467	0.0488667			0.0148671	0.0194989	0.0223262	0.00748383
		1.23457	0.7121	0.396667	0.248967	0.0213			0.0147458	0.0291536	0.0259759	0.00453689
		0.411523	0.6793	0.191867	0.157667	0.007			0.0185052	0.0228116	0.0136559	0.000208167
		0.137174	0.536067	0.0234667	0.0613	0.003			0.02036	0.00381765	0.00220303	0.000251661
		0.0457247	0.3085	0.00276667	0.0111	0.0023			0.014163	0.000433333	0.00113725	0.000251661
		0.0152416	0.0549	0.00236667	0.00356667	0.0029			0.00685493	0.00031798	0.00105883	5.7735e-05
		0.00508053	0.0032	0.00143333	0.0037	0.00323333			0.0003	3.33333e-05	0.000288675	0.000517472
		0	0.00233333	0.0015	0.00323333	0.004			0.000548736	0.000251661	0.000392994	0.00023094
	Raw Data
		Percent On
			Chol		Erg				Chol		Erg				Chol		Erg
		[agonist]	DAMGO	morphine	DAMGO	Morphine		[agonist]	DAMGO	morphine	DAMGO	Morphine		[agonist]	DAMGO	morphine	DAMGO	Morphine
		100	0.7376	0.6839	0.4783	0.2829		100	0.7552	0.6566	0.4394	0.2247		100	0.748	0.63	0.4824	0.2118
		33.3333	0.7571	0.6388	0.4673	0.1981		33.3333	0.7805	0.6598	0.3938	0.1341		33.3333	0.7192	0.5802	0.4267	0.1265
		11.1111	0.7404	0.6159	0.4059	0.1181		11.1111	0.7616	0.6077	0.3469	0.0879		11.1111	0.7221	0.5577	0.369	0.0709
		3.7037	0.7408	0.532	0.3628	0.0625		3.7037	0.7412	0.5347	0.287	0.0474		3.7037	0.6964	0.4749	0.3116	0.0367
		1.23457	0.7169	0.4202	0.3009	0.0303		1.23457	0.7349	0.4311	0.2218	0.0158		1.23457	0.6845	0.3387	0.2242	0.0178
		0.411523	0.6829	0.1971	0.1848	0.0071		0.411523	0.7094	0.2285	0.1468	0.0066		0.411523	0.6456	0.15	0.1414	0.0073
		0.137174	0.5349	0.023	0.0633	0.0033		0.137174	0.5719	0.0303	0.0637	0.0032		0.137174	0.5014	0.0171	0.0569	0.0025
		0.0457247	0.3062	0.0032	0.0133	0.002		0.0457247	0.3341	0.0019	0.0105	0.0028		0.0457247	0.2852	0.0032	0.0095	0.0021
		0.0152416	0.0485	0.0029	0.0042	0.0029		0.0152416	0.0686	0.0024	0.0015	0.003		0.0152416	0.0476	0.0018	0.005	0.0028
		0.00508053	0.0026	0.0014	0.0042	0.0037		0.00508053	0.0035	0.0014	0.0032	0.0038		0.00508053	0.0035	0.0015	0.0037	0.0022
		0	0.0033	0.0018	0.0027	0.0044		0	0.0023	0.0017	0.003	0.004		0	0.0014	0.001	0.004	0.0036
		GFP Intensity						GFP Intensity						GFP Intensity
			Chol		Erg				Chol		Erg				Chol		Erg
		[agonist]	DAMGO	morphine	DAMGO	Morphine		[agonist]	DAMGO	morphine	DAMGO	Morphine		[agonist]	DAMGO	morphine	DAMGO	Morphine
		100	50758.7	35243	31070.2	7559.85		100	48653.3	32666.8	27536.2	5719.5		100	53118.7	29800.1	25666.2	4913.96
		33.3333	52208.4	31254.5	24091.4	4580.61		33.3333	50245.5	30970.8	20164.1	3555.52		33.3333	50720.7	25766.4	17072.1	2961.06
		11.1111	50113.9	27891.1	17552.1	2880.33		11.1111	43303.5	26898.2	14666.9	2721.89		11.1111	49724	22856.4	13043.6	2112.94
		3.7037	48556.5	20899.6	13144.8	1989.95		3.7037	45991.3	20685.2	9961.49	1921.25		3.7037	47725.9	16280.5	9265.97	1630.17
		1.23457	45012.3	11852.1	8836.95	1654.01		1.23457	43740.2	13304.3	6795.76	1535.68		1.23457	42896.3	8089.46	5808.04	1458.18
		0.411523	38223.1	3849.85	4372	1456.23		0.411523	40452.7	4590.42	3727.77	1399.14		0.411523	35129.8	2866.01	3354.91	1357.27
		0.137174	22060.1	1426.09	1967.79	1360.61		0.137174	24602.9	1439.65	2015.17	1379.65		0.137174	18893.9	1280.68	1856.85	1265.93
		0.0457247	7121.59	1269.98	1538.19	1340		0.0457247	8555.36	1215.75	1417.99	1375.78		0.0457247	6131.64	1220.62	1407.58	1288.51
		0.0152416	1709.69	1272.08	1470.61	1406.65		0.0152416	1829.26	1211.89	1318.03	1408.16		0.0152416	1560.99	1190.77	1370.88	1264.83
		0.00508053	1276.78	1246.79	1416.84	1435.33		0.00508053	1180.4	1160.09	1372.65	1411.5		0.00508053	1201.45	1188.4	1402.34	1310.98
		0	1232.83	1190.2	1459.79	1447.07		0	1185.39	1186.77	1427.27	1431.3		0	1102.68	1144.17	1407.3	1342.46
		Fold Induction						Fold Induction						Fold Induction
			Chol		Erg				Chol		Erg				Chol		Erg
		[agonist]	DAMGO	morphine	DAMGO	Morphine		[agonist]	DAMGO	morphine	DAMGO	Morphine		[agonist]	DAMGO	morphine	DAMGO	Morphine
		100	41.1725	29.611	21.284	5.22425		100	41.0441	27.5258	19.2929	3.99602		100	48.1724	26.0451	18.2379	3.66041
		33.3333	42.3484	26.2598	16.5033	3.16544		33.3333	42.3873	26.0967	14.1278	2.48412		33.3333	45.9977	22.5197	12.1311	2.2057
		11.1111	40.6495	23.4339	12.0237	1.99046		11.1111	36.531	22.6651	10.2762	1.90169		11.1111	45.0938	19.9764	9.26854	1.57393
		3.7037	39.3862	17.5597	9.00456	1.37516		3.7037	38.7985	17.4299	6.9794	1.34231		3.7037	43.2817	14.2291	6.58422	1.21432
		1.23457	36.5114	9.95809	6.05358	1.14301		1.23457	36.8994	11.2105	4.76137	1.07293		1.23457	38.9019	7.07016	4.12708	1.0862
		0.411523	31.0044	3.23462	2.99495	1.00633		0.411523	34.126	3.86799	2.61182	0.977531		0.411523	31.8586	2.50488	2.38393	1.01103
		0.137174	17.8939	1.19819	1.348	0.940252		0.137174	20.7551	1.21308	1.41191	0.963914		0.137174	17.1346	1.11931	1.31944	0.942993
		0.0457247	5.77662	1.06703	1.05371	0.926009		0.0457247	7.21734	1.02442	0.993498	0.96121		0.0457247	5.56067	1.06682	1.0002	0.959813
		0.0152416	1.3868	1.0688	1.00741	0.972068		0.0152416	1.54317	1.02117	0.923462	0.983833		0.0152416	1.41563	1.04073	0.974121	0.942173
		0.00508053	1.03565	1.04755	0.970578	0.991887		0.00508053	0.99579	0.977519	0.961731	0.986166		0.00508053	1.08957	1.03866	0.996476	0.976551

## Sheet: Fig 2b
																	*nCO denotes native codon usage
		Assembled Source Data
		EC50 determined by % cells signaling				*values in nM, 50001 denotes poor signalers where the EC50 could not be determined; listed as >50000 in Figure											Maximum % cells signaling
			Morphine	Met-Enkephalin	DAMGO	Endomorphin-I	Endomorphin-II	Deltorphin A	SNC-80	Dynorphin A	Asimadoline	naltrexone	Nal+DAMGO	Nal+SNC-80	Nal+Asimadoline			Morphine	Met-Enkephalin	DAMGO	Endomorphin-I	Endomorphin-II	Deltorphin A	SNC-80	Dynorphin A	Asimadoline	naltrexone	Nal+DAMGO	Nal+SNC-80	Nal+Asimadoline
		HsapOPRM1i1	1559.33	570	135.433	325.767	536.1	0	0	1523.67	0	0	35.34	x	x		HsapOPRM1i1	30.9133	49.46	62.87	44.74	40.2	0.02	0.0166667	54.4067	0.0233333	0.416667	40.9
		HsapOPRM1i2	1737	606.533	203.667	374.567	498.133	0	0	1613.33	0	0	48.54	x	x		HsapOPRM1i2	32.8233	44.14	54.57	44.5567	41.4767	0.02	0.0166667	49.91	0.0733333	0.81	34.9567
		MmusOPRM1	950.4	271.967	74.37	229.1	375.233	0	0	1364.67	0	0	88.57	x	x		MmusOPRM1	24.2667	25.8367	35.0067	23.3467	22.3567	0.2	0.0533333	31.4367	0.113333	0.53	32.8433
		DrerOPRM1i1	50001	1623.67	287.8	63.8267	267.8	0	0	1358.67	0	0	2.08	x	x		DrerOPRM1i1	2.94867	23.09	32.33	24.3	22.6633	0.386667	0.243333	28.0333	0.54	0.36	34.64
		PvamOPRM1i1	0	50001	50001	50001	0	0	0	50001	0	0	x	x	x		PvamOPRM1i1	0.573333	3.5	13.17	2.83	0.5	0.0166667	0.0133333	4.45	0.0266667	0.0166667
		HsapOPRD1	2668.33	8.93067	4976.33	50001	0	5.642	2.60433	1076	50001	0	x	3205.67	x		HsapOPRD1	23.8167	27.8767	28.72	11.87	0.756667	27.92	30.3233	30.22	19.55	1.21667		26.2533
		MmusOPRD1	3823.67	31.2933	9417.33	50001	0	11.55	7.06267	968.7	50001	3220	x	2570.33	x		MmusOPRD1	32.9867	38.0667	35.04	7.03	0.423333	31.5467	37.1833	38.0933	18.2	5.679		33.2433
		DrerOPRD1	1341.67	97.0833	50001	50001	50001	4009	50001	1151.33	0	50001	x	x	x		DrerOPRD1	24.0467	29.4367	10.33	15.1	3.05	17.8267	7.35	28.3667	0.353333	2.43
		PbivOPRD1	0	4694.33	0	0	0	3029	3312.33	2711	0	0	x	x	x		PbivOPRD1	0.32	25.39	0.3	0.236667	0.17	22.62	33.2767	35.1667	0.15	0.24
		AmexOPRD1	2254	301.5	50001	50001	0	1931	50001	1000.07	0	0	x	x	x		AmexOPRD1	24.7393	27.4233	4.41	9.9	0.79	24.6533	8.67	42.0867	0.106667	0.236667
		HsapOPRK1	0	50001	50001	0	0	0	50001	500.8	14.0267	50001	x	x	515.6		HsapOPRK1	0.783333	18.17	5.5	0.726667	0.406667	0.503333	2.19	39.5233	29.4067	1.61			39.4
		MmusOPRK1	50001	50001	50001	0	0	0	50001	899.367	31.4133	50001	x	x	958.4		MmusOPRK1	1.03	18.73	9.37	0.106667	0.116667	0.0733333	1.38	39.9833	35.51	2.37			36.5667
		BtorOPRK1	0	0	0	0	0	0	0	1656.33	79.31	0	x	x	130.6		BtorOPRK1	0.84	1.27667	1.26333	0.886667	0.786667	0.96	0.86	34.8433	26.6633	0.77			32.0033
		DrerOPRK1	0	50001	50001	0	0	0	0	2271.37	0	0	x	x	x		DrerOPRK1	0.253333	5	11.83	0.206667	0.14	0.07	0.0733333	31.0633	0.263333	0.43
		PvitOPRK1	0	2058.67	2624.33	50001	50001	0	50001	155.633	6.70733	0	0.801	x	99.43		PvitOPRK1	0.0333333	46.4667	46.0433	1.89	5.3	0.01	10.23	47.9333	37.7933	0.0566667	17.06		44.0933
																	HsapOPRM1i1_nCO	26.0433	28.0167	30.0267	26.4133	24.2633	0.11	0.256667	30.3767	0.143333	2.42667
																	DrerOPRM1i1_nCO	2.633	26.5533	28.8033	26.6033	24.9333	0.39	0.606667	31.5833	0.47	0.533333
																	BtorOPRK1_nCO	0.243333	0.29	0.13	0.12	0.213333	0.1051	0.136667	43.5267	34.0067	0.203333
																	DrerOPRK1_nCO	0.72	10.07	21.43	0.51	0.803333	0.403333	0.72	27.2067	0.716667	1.01667
																	PbivOPRD1_nCO	4.97	22.3833	6.27	0.123333	0.22	23.2467	23.4033	22.3533	0.146667	1.09667
																	AmexOPRD1_nCO	28.18	31.2667	8.43	7.87	1.53	27.3967	7.13	33.6933	0.0733333	0.406667
		Source Data		*Note that where signaling was not initially detected, lower concentration measurements were not acquired for replicates 2 & 3
		Asimadoline																								DAMGO
		Percent On - EC50 (μM)																								Percent On - EC50 (μM)
			rep1	0	0	0	0	0	0.01658	0.04357	0.07717	0	0.005568	50.001	50.001	0	0	0	0	0	0.1776	0	0	0			rep1	0.1099	0.0746	0.06004	0.2293	50.001	50.001	50.001	0	50.001	1.534	3.627	6.725	50.001	0	50.001	0.04418	0.6533	0	50.001	50.001	50.001
			rep2	0	0	0	0	0	0.01153	0.0239	0.07931	0	0.00813	3.969	50.001	0	0	0	0	0	0.1471	0	0	0			rep2	0.1268	0.1854	0.0872	0.3522	50.001	50.001	50.001	0	50.001	2.576	6	9.237	50.001	0	50.001	0.02707	0.2958	0	50.001	50.001	50.001
			rep3	0	0	0	0	0	0.01397	0.02677	0.08145	0	0.006424	50.001	50.001	0	0	0	0	0	0.1536	0	0	0			rep3	0.1696	0.351	0.07587	0.2819	50.001	50.001	50.001	0	50.001	3.763	5.302	12.29	50.001	0	50.001	0.04074	0.276	0	50.001	50.001	50.001
				HsapOPRM1i1	HsapOPRM1i2	MmusOPRM1	DrerOPRM1i1	PvamOPRM1i1	HsapOPRK1	MmusOPRK1	BtorOPRK1	DrerOPRK1	PvitOPRK1	HsapOPRD1	MmusOPRD1	DrerOPRD1	PbivOPRD1	AmexOPRD1	HsapOPRM1i1_nCO	DrerOPRM1i1_nCO	BtorOPRK1_nCO	DrerOPRK1_nCO	PbivOPRD1_nCO	AmexOPRD1_nCO				HsapOPRM1i1	HsapOPRM1i2	MmusOPRM1	DrerOPRM1i1	PvamOPRM1i1	HsapOPRK1	MmusOPRK1	BtorOPRK1	DrerOPRK1	PvitOPRK1	HsapOPRD1	MmusOPRD1	DrerOPRD1	PbivOPRD1	AmexOPRD1	HsapOPRM1i1_nCO	DrerOPRM1i1_nCO	BtorOPRK1_nCO	DrerOPRK1_nCO	PbivOPRD1_nCO	AmexOPRD1_nCO
			mean	0	0	0	0	0	0.0140267	0.0314133	0.07931	0	0.00670733	34.657	50.001	0	0	0	0	0	0.159433	0	0	0			mean	0.135433	0.203667	0.07437	0.2878	50.001	50.001	50.001	0	50.001	2.62433	4.97633	9.41733	50.001	0	50.001	0.03733	0.408367	0	50.001	50.001	50.001
			SEM	0	0	0	0	0	0.00145808	0.00613454	0.00123553	0	0.000753032	15.344	0	0	0	0	0	0	0.00927512	0	0	0			SEM	0.0177663	0.0803108	0.00787621	0.0356006	0	0	0	0	0	0.643911	0.704113	1.60901	0	0	0	0.00522523	0.1226	0	0	0	0
			stdev	0	0	0	0	0	0.00252548	0.0106253	0.00214	0	0.00130429	26.5766	0	0	0	0	0	0	0.016065	0	0	0			stdev	0.0307721	0.139102	0.013642	0.0616621	0	0	0	0	0	1.11529	1.21956	2.78688	0	0	0	0.00905036	0.212349	0	0	0	0
		Percent On - Top																								Percent On - Top
			rep1	0.02	0.02	0.18	0.58	0.02	37.27	39.85	36.96	0.18	40.67	>23.1	>23.3	0.4	0.11	0.15	0.18	0.65	35.79	1.2	0.15	0.06			rep1	60.79	55.86	33.5	32.06	>18.6	>8.6	>13.4	1.88	>17.4	47.96	27.98	33.03	>15.2	0.55	>7.02	28.32	27.28	0.2	>21.9	>7.9	>12.5
			rep2	0.02	0.05	0.08	0.48	0.05	28.6	35.49	27.38	0.33	39.12		>14.2	0.47	0.23	0.14	0.15	0.51	34.74	0.67	0.15	0.14			rep2	64.28	54.58	35.34	30.89	>10.8	>3.6	>7.2	1.06	>10.8	48.32	29.36	34.37	>7.8	0.22	>3.3	33.03	29.14	0.1	>24.9	>5	>6.5
			rep3	0.03	0.15	0.08	0.56	0.01	22.35	31.19	15.65	0.28	33.59	>16	>17	0.19	0.11	0.03	0.1	0.25	31.49	0.28	0.14	0.02			rep3	63.54	53.27	36.18	34.04	>10.1	>4.3	>7.5	0.85	>7.3	41.85	28.82	37.72	>8	0.13	>2.9	28.73	29.99	0.09	>17.5	>5.9	>6.3
				HsapOPRM1i1	HsapOPRM1i2	MmusOPRM1	DrerOPRM1i1	PvamOPRM1i1	HsapOPRK1	MmusOPRK1	BtorOPRK1	DrerOPRK1	PvitOPRK1	HsapOPRD1	MmusOPRD1	DrerOPRD1	PbivOPRD1	AmexOPRD1	HsapOPRM1i1_nCO	DrerOPRM1i1_nCO	BtorOPRK1_nCO	DrerOPRK1_nCO	PbivOPRD1_nCO	AmexOPRD1_nCO				HsapOPRM1i1	HsapOPRM1i2	MmusOPRM1	DrerOPRM1i1	PvamOPRM1i1	HsapOPRK1	MmusOPRK1	BtorOPRK1	DrerOPRK1	PvitOPRK1	HsapOPRD1	MmusOPRD1	DrerOPRD1	PbivOPRD1	AmexOPRD1	HsapOPRM1i1_nCO	DrerOPRM1i1_nCO	BtorOPRK1_nCO	DrerOPRK1_nCO	PbivOPRD1_nCO	AmexOPRD1_nCO
			mean	0.0233333	0.0733333	0.113333	0.54	0.0266667	29.4067	35.51	26.6633	0.263333	37.7933	>19.55	>18.2	0.353333	0.15	0.106667	0.143333	0.47	34.0067	0.716667	0.146667	0.0733333			mean	62.87	54.57	35.0067	32.33	>13.17	>5.5	>9.37	1.26333	>11.83	46.0433	28.72	35.04	>10.33	0.3	>4.41	30.0267	28.8033	0.13	>21.43	>6.27	>8.43
			SEM	0.00333333	0.0392994	0.0333333	0.0305505	0.0120185	4.32588	2.49995	6.16209	0.0440959	2.14877	#DIV/0!	#DIV/0!	0.0841295	0.04	0.0384419	0.0233333	0.117189	1.29433	0.266604	0.00333333	0.0352767			SEM	1.06171	0.747685	0.791398	0.919293	#DIV/0!	#DIV/0!	#DIV/0!	0.314236	#DIV/0!	2.09924	0.401497	1.39472	#DIV/0!	0.127671	#DIV/0!	1.50632	0.800215	0.0351188	#DIV/0!	#DIV/0!	#DIV/0!
			stdev	0.0057735	0.0680686	0.057735	0.052915	0.0208167	7.49264	4.33003	10.6731	0.0763763	3.72178	#DIV/0!	#DIV/0!	0.145717	0.069282	0.0665833	0.0404145	0.202978	2.24184	0.461772	0.0057735	0.061101			stdev	1.83894	1.29503	1.37074	1.59226	#DIV/0!	#DIV/0!	#DIV/0!	0.544273	#DIV/0!	3.63599	0.695414	2.41572	#DIV/0!	0.221133	#DIV/0!	2.60903	1.38601	0.0608276	#DIV/0!	#DIV/0!	#DIV/0!
		Raw Data
		Asimadoline Percent On																								DAMGO Percent On
		Rep1	[agonist] (μM)	HsapOPRM1i1	HsapOPRM1i2	MmusOPRM1	DrerOPRM1i1	PvamOPRM1i1	HsapOPRK1	MmusOPRK1	BtorOPRK1	DrerOPRK1	PvitOPRK1	HsapOPRD1	MmusOPRD1	DrerOPRD1	PbivOPRD1	AmexOPRD1	HsapOPRM1i1_nCO	DrerOPRM1i1_nCO	BtorOPRK1_nCO	DrerOPRK1_nCO	PbivOPRD1_nCO	AmexOPRD1_nCO		Rep1	[agonist] (μM)	HsapOPRM1i1	HsapOPRM1i2	MmusOPRM1	DrerOPRM1i1	PvamOPRM1i1	HsapOPRK1	MmusOPRK1	BtorOPRK1	DrerOPRK1	PvitOPRK1	HsapOPRD1	MmusOPRD1	DrerOPRD1	PbivOPRD1	AmexOPRD1	HsapOPRM1i1_nCO	DrerOPRM1i1_nCO	BtorOPRK1_nCO	DrerOPRK1_nCO	PbivOPRD1_nCO	AmexOPRD1_nCO
			50	0.0002	0	0.0018	0.0036	0.0002	0.3846	0.4055	0.3744	0.0018	0.4499	0.2306	0.2329	0.003	0.001	0.0014	0.0018	0.0036	0.3715	0.012	0.0011	0.0006			50	0.6386	0.5511	0.3444	0.3054	0.1864	0.0857	0.1339	0.0188	0.1739	0.4816	0.2762	0.3279	0.1516	0.0055	0.0702	0.3046	0.2636	0.0017	0.2189	0.0791	0.1251
			10	0.0001	0	0.0005	0.0058	0	0.3638	0.4029	0.3682	0.0008	0.4034	0.1181	0.0694	0.004	0.0011	0.0008	0.0016	0.0054	0.3532	0.0075	0.0008	0.0004			10	0.5731	0.5759	0.3391	0.3329	0.0973	0.0121	0.0058	0.0165	0.0304	0.4733	0.2294	0.225	0.0066	0.0012	0.0022	0.2871	0.2667	0.001	0.0489	0.0064	0.0081
			2	0.0001	0	0.0003	0.0041	0.0001	0.3797	0.3977	0.3713	0.0003	0.4001	0.0062	0.003	0.0037	0.0009	0.0015	0.0015	0.0041	0.3343	0.0096	0.0008	0.0006			2	0.5908	0.5525	0.3097	0.3224	0.023	0.0113	0.0014	0.0169	0.0027	0.2906	0.0675	0.0124	0.0018	0.0006	0.0009	0.2731	0.1809	0.0008	0.0085	0.0027	0.0005
			0.4	0.0002	0.0001	0.0002	0.004	0.0001	0.3634	0.3459	0.3261	0.0006	0.3814	0.0032	0.0034	0.0027	0.0008	0.0007	0.001	0.005	0.2687	0.0076	0.0015	0.0006			0.4	0.4755	0.4764	0.2762	0.2514	0.0026	0.0112	0.0015	0.0172	0.0015	0.0088	0.0021	0.0022	0.0021	0.0002	0.0012	0.242	0.1159	0.0004	0.0082	0.0026	0.0009
			0.08	0.0002	0.0002	0.0003	0.004	0	0.3343	0.2679	0.1855	0.0008	0.3849	0.0034	0.0031	0.0029	0.0008	0.0009	0.0013	0.004	0.0715	0.0074	0.0007	0.0002			0.08	0.2364	0.2824	0.1919	0.0275	0.0004	0.0102	0.0014	0.0151	0.0008	0.0005	0.0021	0.0016	0.0017	0.0008	0.0011	0.1972	0.0053	0.0008	0.011	0.0036	0.0005
			0.016	0.0001	0.0001	0.0003	0.0066	0	0.1659	0.0671	0.0185	0.0007	0.3283	0.0037	0.0024	0.003	0.0005	0.0008	0.0011	0.0065	0.0021	0.0101	0.0011	0.0003			0.016	0.0154	0.0246	0.0473	0.0163	0.0001	0.0105	0.0007	0.0169	0.0011	0.0004	0.002	0.0014	0.0019	0.0002	0.0007	0.0364	0.0033	0.0017	0.0102	0.0032	0.0006
			0.0032	0	0	0.0007	0.0044	0	0.0049	0.0007	0.0122	0.0005	0.1003	0.0039	0.0029	0.0019	0.0009	0.0008	0.0009	0.0047	0.0014	0.0091	0.0013	0.0004			0.0032	0.0005	0.0002	0.0029	0.0132	0.0005	0.0119	0.0013	0.0154	0.0009	0.0002	0.0018	0.0021	0.002	0.0003	0.001	0.0006	0.0037	0.0009	0.0079	0.002	0.0007
			0	0	0.0001	0.0004	0.0053	0	0.003	0.0002	0.0128	0.0011	0	0.0029	0.0038	0.0033	0.0009	0.0017	0.0009	0.005	0.0018	0.009	0.0014	0.0003			0	0.0007	0.0003	0.0023	0.0149	0.0004	0.0102	0.0007	0.0204	0.0011	0.0002	0.0016	0.0017	0.0019	0.0009	0.0006	0.0004	0.0037	0.002	0.0117	0.0065	0.0015
		Rep2	[agonist] (μM)	HsapOPRM1i1	HsapOPRM1i2	MmusOPRM1	DrerOPRM1i1	PvamOPRM1i1	HsapOPRK1	MmusOPRK1	BtorOPRK1	DrerOPRK1	PvitOPRK1	HsapOPRD1	MmusOPRD1	DrerOPRD1	PbivOPRD1	AmexOPRD1	HsapOPRM1i1_nCO	DrerOPRM1i1_nCO	BtorOPRK1_nCO	DrerOPRK1_nCO	PbivOPRD1_nCO	AmexOPRD1_nCO		Rep2	[agonist] (μM)	HsapOPRM1i1	HsapOPRM1i2	MmusOPRM1	DrerOPRM1i1	PvamOPRM1i1	HsapOPRK1	MmusOPRK1	BtorOPRK1	DrerOPRK1	PvitOPRK1	HsapOPRD1	MmusOPRD1	DrerOPRD1	PbivOPRD1	AmexOPRD1	HsapOPRM1i1_nCO	DrerOPRM1i1_nCO	BtorOPRK1_nCO	DrerOPRK1_nCO	PbivOPRD1_nCO	AmexOPRD1_nCO
			50	0.0002	0	0.0005	0.0027	0	0.2669	0.3689	0.2778	0.0033	0.4314	0.18	0.1421	0.0027	0.0011	0.0005	0.0015	0.0029	0.3442	0.0067	0.0008	0.0014			50	0.6554	0.5435	0.3494	0.3209	0.108	0.036	0.072	0.0058	0.1083	0.4832	0.2912	0.337	0.0779	0.0022	0.0326	0.3638	0.2933	0.001	0.2491	0.0503	0.0648
			10	0.0001	0	0.0003	0.0024	0.0001	0.2807	0.3673	0.2736	0.0026	0.3953	0.1782	0.0636	0.0047	0.0023	0.0014	0.0011	0.0044	0.3472	0.0057	0.0015	0.0007			10	0.6359	0.5385	0.3634	0.3092	0.0408	0.0037	0.0005	0.0099	0.006	0.4592	0.2133	0.1669	0.0029	0.0005	0.0015	0.3129	0.3058	0.0004	0.0225	0.0018	0.0014
			2	0.0002	0.0005	0.0008	0.0048	0.0005	0.3147	0.3533	0.2716	0.0021	0.3724	0.0067	0.007	0.0031	0.0017	0.0014	0.0009	0.0051	0.3404	0.006	0.0015	0.0006			2	0.6031	0.5035	0.3348	0.2584	0.0061	0.0021	0.0003	0.0081	0.0015	0.1442	0.0178	0.007	0.002	0.0009	0.0008	0.2968	0.27	0.0009	0.0047	0.0018	0.001
			0.4						0.2944	0.3218	0.244	0.0023	0.3794								0.2651						0.4	0.4886	0.3573	0.2841	0.1706	0.0009	0.0021	0.0003	0.0106	0.0007	0.0009	0.0027	0.0014	0.0014	0.0011	0.0005	0.3477	0.1819	0.0005	0.0035	0.0008	0.0003
			0.08						0.2586	0.3098	0.133	0.0013	0.3499								0.0967						0.08	0.2235	0.1493	0.1636	0.0062	0	0.0028	0.0001	0.0078	0.0005	0.0001	0.0022	0.0009	0.0011	0.0004	0.0004	0.3117	0.0047	0.001	0.0046	0.0006	0.0004
			0.016						0.1743	0.1042	0.0147	0.0015	0.2767								0.0026						0.016	0.0099	0.0039	0.0263	0.0048	0.0001	0.0027	0.0002	0.0073	0.0002	0.0002	0.0008	0.001	0.001	0.0008	0.0012	0.046	0.0039	0.0008	0.005	0.0016	0.0007
			0.0032						0.0122	0.0034	0.0089	0.0018	0.0561								0.0011						0.0032	0.0001	0.0002	0.0008	0.0034	0	0.0023	0.0003	0.0094	0.0015	0.0001	0.0025	0.0011	0.0011	0.0004	0.001	0.0008	0.0046	0.0005	0.0043	0.0011	0.0003
			0	0.0003	0.0004	0.0002	0.0036	0.0004	0.0046	0.0012	0.0077	0.0016	0.0009	0.0046	0.0038	0.0035	0.0015	0.0011	0.0008	0.0052	0.002	0.0043	0.0011	0.0008			0	0	0	0.0014	0.0052	0.0001	0.0037	0.0004	0.0076	0.0005	0.0003	0.0031	0.0012	0.0016	0.001	0.0016	0.0005	0.0041	0.0009	0.0041	0.0019	0.0002
		Rep3	[agonist] (μM)	HsapOPRM1i1	HsapOPRM1i2	MmusOPRM1	DrerOPRM1i1	PvamOPRM1i1	HsapOPRK1	MmusOPRK1	BtorOPRK1	DrerOPRK1	PvitOPRK1	HsapOPRD1	MmusOPRD1	DrerOPRD1	PbivOPRD1	AmexOPRD1	HsapOPRM1i1_nCO	DrerOPRM1i1_nCO	BtorOPRK1_nCO	DrerOPRK1_nCO	PbivOPRD1_nCO	AmexOPRD1_nCO		Rep3	[agonist] (μM)	HsapOPRM1i1	HsapOPRM1i2	MmusOPRM1	DrerOPRM1i1	PvamOPRM1i1	HsapOPRK1	MmusOPRK1	BtorOPRK1	DrerOPRK1	PvitOPRK1	HsapOPRD1	MmusOPRD1	DrerOPRD1	PbivOPRD1	AmexOPRD1	HsapOPRM1i1_nCO	DrerOPRM1i1_nCO	BtorOPRK1_nCO	DrerOPRK1_nCO	PbivOPRD1_nCO	AmexOPRD1_nCO
			50	0.0001	0.0002	0.0005	0.0037	0	0.2365	0.3565	0.1571	0.0014	0.3507	0.1599	0.1698	0.001	0.0008	0.0003	0.001	0.0024	0.3201	0.0027	0.0007	0.0002			50	0.6552	0.5367	0.3611	0.3574	0.1008	0.0425	0.0751	0.0085	0.0726	0.4157	0.2862	0.3685	0.0802	0.0013	0.029	0.3134	0.3152	0.0001	0.1746	0.0594	0.0632
			10	0.0003	0.0015	0.0001	0.0051	0.0001	0.2256	0.2927	0.1598	0.0015	0.3367	0.0881	0.0544	0.0019	0.0011	0.0003	0.0006	0.0024	0.3149	0.0028	0.0009	0.0002			10	0.6136	0.5245	0.3713	0.3425	0.0362	0.0071	0.0009	0.007	0.0037	0.3561	0.2233	0.1101	0.0031	0.0013	0.0012	0.2867	0.3057	0.0007	0.0129	0.0022	0.0015
			2	0.0003	0.0006	0.0008	0.0056	0.0001	0.2249	0.3074	0.1534		0.3438	0.0026	0.0026	0.0016	0.0009	0.0003	0.0002	0.0025	0.2966	0.0025	0.0014	0.0001			2	0.5934	0.4681	0.3469	0.3161	0.0069	0.003	0.0005	0.0059	0.0007	0.0776	0.0228	0.0027	0.0009	0.0006	0.0008	0.276	0.275	0.0009	0.0043	0.0013	0.0002
			0.4						0.2079	0.2814	0.1457		0.3307								0.2408						0.4	0.4503	0.2743	0.3061	0.2229	0.0007	0.0031	0.0004	0.0067	0.0001	0.0007	0.0011	0.0017	0.001	0.0004	0.0005	0.2439	0.1997	0.0002	0.0041	0.0012	0.0002
			0.08						0.2191	0.2626	0.0758		0.3096								0.0819						0.08	0.1664	0.0508	0.1797	0.0112	0.0001	0.0047	0.0004	0.004	0.0008	0.0002	0.0019	0.0014	0.001	0.0004	0.0009	0.2051	0.0029	0.0002	0.0068	0.0005	0.0007
			0.016						0.1194	0.0815	0.0123		0.2742								0.002						0.016	0.0059	0.0015	0.0284	0.0091	0.0001	0.0031	0.0004	0.0026	0.0007	0	0.0016	0.0009	0.0008	0.0008	0.0009	0.046	0.0006	0.0001	0.0078	0.0005	0.0006
			0.0032						0.0094	0.0017	0.014		0.0594								0.0011						0.0032	0.0003	0	0.0009	0.0082	0.0002	0.0058	0.0005	0.0048	0.0011	0.0001	0.0013	0.001	0.0011	0.0005	0.0009	0.0005	0.0013	0.0007	0.0067	0.0006	0.0005
			0	0.0002	0.0003	0.0004	0.0037	0.0001	0.0079	0.0015	0.0085	0.0028	0.0003	0.0026	0.0017	0.002	0.001	0.0003	0.0007	0.0023	0.0012	0.0033	0.0009	0.0002			0	0.0002	0.0002	0.0007	0.0064	0.0001	0.0038	0.0002	0.0064	0.001	0.0001	0.0009	0.0012	0.0016	0.0007	0.0004	0.0006	0.0012	0.0006	0.007	0.0008	0.0006
[truncated: 197 more columns]

## Sheet: Fig 2c
	Source Data							*See also: Supplementary Table 5
	concentrations in p[Agonist (M)], ie -log10(M)
		mu	morphine			Met-Enkephalin			DAMGO			Endomorphin-I			Endomorphin-II			Dynorphin A			Asimadoline			Deltorphin A			SNC-80
			measure	ki/kd lit	IC/EC50 lit	measure	ki/kd lit	IC/EC50 lit	measure	ki/kd lit	IC/EC50 lit	measure	ki/kd lit	IC/EC50 lit	measure	ki/kd lit	IC/EC50 lit	measure	ki/kd lit	IC/EC50 lit	measure	ki/kd lit	IC/EC50 lit	measure	ki/kd lit	IC/EC50 lit	measure	ki/kd lit	IC/EC50 lit
			5.80715	8.95861	5.67778	6.24413		8.82391	6.86827	9.30103	6.74958	6.48709		9.13077	6.27075		8.73049	5.81711	8.11351	7.53313		6.30016	5.52288		5.78781	6.33724		6.05453
			5.7602	8.69897	7.80688	6.21715			6.69108	8.95861	7.86328	6.42647		9.69897	6.30265		9.72125	5.79228	8.09151	7.18709
			6.02228		9.04096	6.56548			7.1286		9.37675	6.63997		10.0969	6.4257		8.58503	5.86497
			4.30102		8.64975	5.7895			6.54091		9.03152	7.195		8.60206	6.57219		7.82391	5.86689
						4.30102			4.30102			4.30102		8.00877				4.30102
		kappa	morphine			Met-Enkephalin			DAMGO			Endomorphin-I			Endomorphin-II			Dynorphin A			Asimadoline			Deltorphin A			SNC-80
			measure	ki/kd lit	IC/EC50 lit	measure	ki/kd lit	IC/EC50 lit	measure	ki/kd lit	IC/EC50 lit	measure	ki/kd lit	IC/EC50 lit	measure	ki/kd lit	IC/EC50 lit	measure	ki/kd lit	IC/EC50 lit	measure	ki/kd lit	IC/EC50 lit	measure	ki/kd lit	IC/EC50 lit	measure	ki/kd lit	IC/EC50 lit
			4.30102	7.3279	6.31515	4.30102		5.99957	4.30102	6.51428								6.30034	8.76955	9.39794	7.85305	9	9.09691		4.60204		4.30102	6.35458
				7.46852		4.30102			4.30102	5.74473	5.99957							6.04606	8.76955	8.24795	7.50289		9.52288				4.30102
																		5.78085			7.10067		6.91009
						4.30102			4.30102									5.64371					7.25964
						5.68641			5.58098			4.30102			4.30102			6.8079			8.17345		9				4.30102
		delta	morphine			Met-Enkephalin			DAMGO			Endomorphin-I			Endomorphin-II			Dynorphin A			Asimadoline			Deltorphin A			SNC-80
			measure	ki/kd lit	IC/EC50 lit	measure	ki/kd lit	IC/EC50 lit	measure	ki/kd lit	IC/EC50 lit	measure	ki/kd lit	IC/EC50 lit	measure	ki/kd lit	IC/EC50 lit	measure	ki/kd lit	IC/EC50 lit	measure	ki/kd lit	IC/EC50 lit	measure	ki/kd lit	IC/EC50 lit	measure	ki/kd lit	IC/EC50 lit
			5.57376	6.85387	7.60206	8.04912		7.37675	5.30309	6.52288	8.08092	4.30102						5.96819	7.36957	7	4.30102	6.30277	6.1549	8.24857	8.61979	8.96257	8.5843	8.74958	8.20066
			5.41752	7.30103	6.49894	7.50455		7.56225	5.02607	6.74473	5.35655	4.30102						6.01381	8.23657	7.14267	4.30102			7.93742			8.15103		8.03621
			5.87236			7.01286			4.30102		5.99957	4.30102			4.30102			5.9388						5.39696			4.30102
			5.64705			5.32843												5.56687						5.5187			5.47987
						6.52071			4.30102			4.30102						5.99997						5.71422			4.30102

## Sheet: Fig 3b
	Source Data
	Percent On - EC50 (μM)
		Mean
		WT	αPP	Ost1PαP	HAss	RESTss
	DAMGO	0.07842	0.04386	0.06378	1.613	0.484467
	Morphine	1.334	0.5282	1.877	7.692	4.38133
		SEM
		WT	αPP	Ost1PαP	HAss	RESTss
	DAMGO	0.0174268	0.013463	0.00840904	0.296095	0.0629334
	Morphine	0.0604676	0.0732373	0.53418	0.546577	0.336251
	Biological Replicate 1								Biological Replicate 2								Biological Replicate 3
	EC50s		WT	αPP	Ost1PαP	HAss	RESTss		EC50s		WT	αPP	Ost1PαP	HAss	RESTss		EC50s		WT	αPP	Ost1PαP	HAss	RESTss
	DAMGO	Fold Induction	0.2861	0.1116	0.2614	4.495	2.182		DAMGO	Fold Induction	0.2554	0.1689	0.3894	3.388	1.282		DAMGO	Fold Induction	0.1345	0.1595	0.1972	3.069	1.133
		Percent On	0.09628	0.03939	0.06454	1.896	0.5743			Percent On	0.09541	0.06909	0.07795	1.922	0.5159			Percent On	0.04357	0.0231	0.04885	1.021	0.3632
	morphine	Fold Induction	2.758	2.07	2.696	7.457	5.597		morphine	Fold Induction	2.646	2.025	8.036	8.656	9.35		morphine	Fold Induction	3.879	2.571	14.32	9.798	8.012
		Percent On	1.261	0.5701	1.007	6.725	3.828			Percent On	1.287	0.3857	1.775	8.617	4.989			Percent On	1.454	0.6288	2.849	7.734	4.327
	Tops		WT	αPP	Ost1PαP	HAss	RESTss		Tops		WT	αPP	Ost1PαP	HAss	RESTss		Tops		WT	αPP	Ost1PαP	HAss	RESTss
	DAMGO	Fold Induction	35.98	9.291	13.12	12.66	22.42		DAMGO	Fold Induction	31.16	10.96	12.86	10.89	23.73		DAMGO	Fold Induction	35.7	12.7	14.96	16.93	24.45
		Percent On	59.29	12.07	18.62	43.95	45.19			Percent On	52.54	14.98	18.18	36.9	45.96			Percent On	64.79	21.12	23.09	60.54	55.92
	morphine	Fold Induction	15.79	7.825	6.266	1.827	5.353		morphine	Fold Induction	14.44	8.401	8.097	1.676	7.183		morphine	Fold Induction	17.31	10.48	11.75	2.49	9.924
		Percent On	36.83	13.58	15.44	7.746	21.61			Percent On	36.28	16.25	16.45	5.817	23.25			Percent On	47.68	19.41	24.46	12.47	32.46
	Raw Data
	DAMGO Percent On
	Biological Replicate 1								Biological Replicate 2								Biological Replicate 3
		[DAMGO] (μM)								[DAMGO] (μM)								[DAMGO] (μM)
			WT	αPP	Ost1PαP	HAss	RESTss				WT	αPP	Ost1PαP	HAss	RESTss				WT	αPP	Ost1PαP	HAss	RESTss
		50	0.6108	0.1119	0.1917	0.4153	0.4484			50	0.5271	0.1604	0.1854	0.3496	0.4528			50	0.651	0.1888	0.2468	0.5788	0.538
		10	0.5803	0.1088	0.1849	0.3468	0.4071			10	0.5222	0.1507	0.1911	0.3073	0.4335			10	0.6414	0.2138	0.2271	0.4952	0.5334
		2	0.5732	0.137	0.1897	0.2262	0.3378			2	0.5194	0.1322	0.1623	0.1836	0.3509			2	0.6486	0.1941	0.2062	0.3759	0.4339
		0.4	0.4812	0.1242	0.1635	0.0922	0.1884			0.4	0.436	0.1256	0.138	0.0733	0.2046			0.4	0.6121	0.1462	0.1919	0.201	0.282
		0.08	0.2741	0.0965	0.1124	0.0213	0.065			0.08	0.2396	0.0898	0.1053	0.0177	0.0639			0.08	0.4442	0.1106	0.1462	0.0675	0.132
		0.016	0.0299	0.0265	0.011	0.0024	0.0072			0.016	0.03	0.0228	0.0064	0.0019	0.0071			0.016	0.1298	0.1009	0.0453	0.0084	0.0294
		0.0032	0.0009	0.009	0.0015	0.0007	0.0001			0.0032	0.0008	0.0078	0.001	0.0006	0.0002			0.0032	0.0026	0.0155	0.0009	0.0006	0.0005
		0	0.0002	0.0088	0.0009	0.0009	0			0	0.0003	0.0108	0.0004	0.0012	0.0003			0	0.0003	0.017	0.0004	0.0007	0.0002
	Morphine Percent On
	Biological Replicate 1								Biological Replicate 2								Biological Replicate 3
		[morphine] (μM)								[morphine] (μM)								[morphine] (μM)
			WT	αPP	Ost1PαP	HAss	RESTss				WT	αPP	Ost1PαP	HAss	RESTss				WT	αPP	Ost1PαP	HAss	RESTss
		50	0.3671	0.1328	0.1572	0.0708	0.202			50	0.3649	0.1583	0.1648	0.0505	0.2099			50	0.4825	0.1946	0.227	0.108	0.2902
		10	0.3365	0.1385	0.1474	0.0477	0.157			10	0.3237	0.1754	0.1311	0.0313	0.1522			10	0.4041	0.1846	0.1596	0.0695	0.2115
		2	0.2346	0.1166	0.1173	0.016	0.0731			2	0.231	0.1297	0.0933	0.0111	0.0694			2	0.2918	0.1468	0.121	0.0277	0.116
		0.4	0.0732	0.0573	0.0286	0.0026	0.0188			0.4	0.0695	0.0975	0.0241	0.0012	0.0165			0.4	0.0812	0.0971	0.0335	0.0038	0.031
		0.08	0.0037	0.0117	0.0011	0.0015	0.0011			0.08	0.0036	0.0129	0.0002	0.0008	0.0015			0.08	0.0045	0.0264	0.0013	0.0006	0.0022
		0.016	0.0005	0.01	0.0015	0.001	0.0001			0.016	0	0.0146	0.0009	0.0007	0.0005			0.016	0.001	0.0269	0.0008	0.0004	0.0004
		0.0032	0.0006	0.0089	0.0009	0.001	0.0001			0.0032	0.0003	0.01	0.0004	0.0006	0.0002			0.0032	0.0005	0.0225	0.0013	0.0009	0.0002
		0	0.0003	0.01	0.0023	0.0004	0.0004			0	0.0001	0.0107	0.0005	0.0005	0			0	0.0003	0.0232	0.0017	0.0012	0.0006

## Sheet: Fig 3c
	Source Data
	Percent On - Maximum % signaling
		Mean
		WT	αPP	Ost1PαP	HAss	RESTss
	DAMGO	58.8733	16.0567	19.9633	47.13	49.0233
	Morphine	40.2633	16.4133	18.7833	8.67767	25.7733
		SEM
		WT	αPP	Ost1PαP	HAss	RESTss
	DAMGO	3.5424	2.6674	1.56848	7.00706	3.45549
	Morphine	3.71173	1.68496	2.85327	1.97624	3.37669
	Biological Replicate 1								Biological Replicate 2								Biological Replicate 3
	EC50s		WT	αPP	Ost1PαP	HAss	RESTss		EC50s		WT	αPP	Ost1PαP	HAss	RESTss		EC50s		WT	αPP	Ost1PαP	HAss	RESTss
	DAMGO	Fold Induction	0.2861	0.1116	0.2614	4.495	2.182		DAMGO	Fold Induction	0.2554	0.1689	0.3894	3.388	1.282		DAMGO	Fold Induction	0.1345	0.1595	0.1972	3.069	1.133
		Percent On	0.09628	0.03939	0.06454	1.896	0.5743			Percent On	0.09541	0.06909	0.07795	1.922	0.5159			Percent On	0.04357	0.0231	0.04885	1.021	0.3632
	morphine	Fold Induction	2.758	2.07	2.696	7.457	5.597		morphine	Fold Induction	2.646	2.025	8.036	8.656	9.35		morphine	Fold Induction	3.879	2.571	14.32	9.798	8.012
		Percent On	1.261	0.5701	1.007	6.725	3.828			Percent On	1.287	0.3857	1.775	8.617	4.989			Percent On	1.454	0.6288	2.849	7.734	4.327
	Tops		WT	αPP	Ost1PαP	HAss	RESTss		Tops		WT	αPP	Ost1PαP	HAss	RESTss		Tops		WT	αPP	Ost1PαP	HAss	RESTss
	DAMGO	Fold Induction	35.98	9.291	13.12	12.66	22.42		DAMGO	Fold Induction	31.16	10.96	12.86	10.89	23.73		DAMGO	Fold Induction	35.7	12.7	14.96	16.93	24.45
		Percent On	59.29	12.07	18.62	43.95	45.19			Percent On	52.54	14.98	18.18	36.9	45.96			Percent On	64.79	21.12	23.09	60.54	55.92
	morphine	Fold Induction	15.79	7.825	6.266	1.827	5.353		morphine	Fold Induction	14.44	8.401	8.097	1.676	7.183		morphine	Fold Induction	17.31	10.48	11.75	2.49	9.924
		Percent On	36.83	13.58	15.44	7.746	21.61			Percent On	36.28	16.25	16.45	5.817	23.25			Percent On	47.68	19.41	24.46	12.47	32.46
	Raw Data
	DAMGO Percent On
	Biological Replicate 1								Biological Replicate 2								Biological Replicate 3
		[DAMGO] (μM)								[DAMGO] (μM)								[DAMGO] (μM)
			WT	αPP	Ost1PαP	HAss	RESTss				WT	αPP	Ost1PαP	HAss	RESTss				WT	αPP	Ost1PαP	HAss	RESTss
		50	0.6108	0.1119	0.1917	0.4153	0.4484			50	0.5271	0.1604	0.1854	0.3496	0.4528			50	0.651	0.1888	0.2468	0.5788	0.538
		10	0.5803	0.1088	0.1849	0.3468	0.4071			10	0.5222	0.1507	0.1911	0.3073	0.4335			10	0.6414	0.2138	0.2271	0.4952	0.5334
		2	0.5732	0.137	0.1897	0.2262	0.3378			2	0.5194	0.1322	0.1623	0.1836	0.3509			2	0.6486	0.1941	0.2062	0.3759	0.4339
		0.4	0.4812	0.1242	0.1635	0.0922	0.1884			0.4	0.436	0.1256	0.138	0.0733	0.2046			0.4	0.6121	0.1462	0.1919	0.201	0.282
		0.08	0.2741	0.0965	0.1124	0.0213	0.065			0.08	0.2396	0.0898	0.1053	0.0177	0.0639			0.08	0.4442	0.1106	0.1462	0.0675	0.132
		0.016	0.0299	0.0265	0.011	0.0024	0.0072			0.016	0.03	0.0228	0.0064	0.0019	0.0071			0.016	0.1298	0.1009	0.0453	0.0084	0.0294
		0.0032	0.0009	0.009	0.0015	0.0007	0.0001			0.0032	0.0008	0.0078	0.001	0.0006	0.0002			0.0032	0.0026	0.0155	0.0009	0.0006	0.0005
		0	0.0002	0.0088	0.0009	0.0009	0			0	0.0003	0.0108	0.0004	0.0012	0.0003			0	0.0003	0.017	0.0004	0.0007	0.0002
	Morphine Percent On
	Biological Replicate 1								Biological Replicate 2								Biological Replicate 3
		[morphine] (μM)								[morphine] (μM)								[morphine] (μM)
			WT	αPP	Ost1PαP	HAss	RESTss				WT	αPP	Ost1PαP	HAss	RESTss				WT	αPP	Ost1PαP	HAss	RESTss
		50	0.3671	0.1328	0.1572	0.0708	0.202			50	0.3649	0.1583	0.1648	0.0505	0.2099			50	0.4825	0.1946	0.227	0.108	0.2902
		10	0.3365	0.1385	0.1474	0.0477	0.157			10	0.3237	0.1754	0.1311	0.0313	0.1522			10	0.4041	0.1846	0.1596	0.0695	0.2115
		2	0.2346	0.1166	0.1173	0.016	0.0731			2	0.231	0.1297	0.0933	0.0111	0.0694			2	0.2918	0.1468	0.121	0.0277	0.116
		0.4	0.0732	0.0573	0.0286	0.0026	0.0188			0.4	0.0695	0.0975	0.0241	0.0012	0.0165			0.4	0.0812	0.0971	0.0335	0.0038	0.031
		0.08	0.0037	0.0117	0.0011	0.0015	0.0011			0.08	0.0036	0.0129	0.0002	0.0008	0.0015			0.08	0.0045	0.0264	0.0013	0.0006	0.0022
		0.016	0.0005	0.01	0.0015	0.001	0.0001			0.016	0	0.0146	0.0009	0.0007	0.0005			0.016	0.001	0.0269	0.0008	0.0004	0.0004
		0.0032	0.0006	0.0089	0.0009	0.001	0.0001			0.0032	0.0003	0.01	0.0004	0.0006	0.0002			0.0032	0.0005	0.0225	0.0013	0.0009	0.0002
		0	0.0003	0.01	0.0023	0.0004	0.0004			0	0.0001	0.0107	0.0005	0.0005	0			0	0.0003	0.0232	0.0017	0.0012	0.0006

## Sheet: Fig 4b
	Source Data
		Percent On - DAMGO EC50 (nM)										Percent On - DAMGO maximum % signaling
		Rep1	Rep2	Rep3	Rep4	Rep5	Rep6	Mean	SEM			Rep1	Rep2	Rep3	Rep4	Rep5	Rep6	Mean	SEM
	WT	54.62	42.63	54.69	56.17	61.76	70.39	56.71	3.74002		WT	72.15	75.32	66.28	70.68	67.87	66.32	69.77	1.47182
	N40D	80.86	37.11	61.87	86.19	73.19	71.17	68.3983	7.12755		N40D	74.9	55.34	61.29	71.62	62.52	66.38	65.3417	2.92272
	S42T	51.61	24.97	46.94	64.93	52.26	45.87	47.7633	5.33389		S42T	49.65	48.78	52.58	54.54	51	48.22	50.795	0.987508
	S147C	140.3	46.61	58.35	104.2	69.42	75.81	82.4483	14.0224		S147C	63.11	70.22	57.02	67.06	63.05	57.56	63.0033	2.1133
	R181C	nd.	nd.	nd.	nd.	nd.	nd.	#DIV/0!	#DIV/0!		R181C	0.555	0.55	0.517	0.13	0.9929	0.5841	0.554833	0.111758
	C192F	77.12	61.15	67.66	96.63	89.3	74.57	77.7383	5.40905		C192F	72.91	73.79	69.3	71.93	69.52	67.01	70.7433	1.04726
	S268P	130.7	55.65	74.05	114.9	130.1	119.8	104.2	12.9061		S268P	67.56	76.28	65	69.96	62.68	58.98	66.7433	2.46158
	Raw Data
		[DAMGO] (μM)
	Rep1		WT	N40D	R181C	S268P	S42T	C192F	S147C
		50	0.6963	0.7405	0.0049	0.6903	0.5152	0.7455	0.6318
		10	0.7358	0.7787	0.0049	0.6588	0.5117	0.7314	0.6183
		1	0.7277	0.705	0.0032	0.6012	0.4438	0.6858	0.5237
		0.1	0.5296	0.4336	0.0054	0.2878	0.3528	0.4321	0.2696
		0.01	0.0437	0.0149	0.0069	0.0092	0.0417	0.0226	0.0211
		0	0.002	0.0063	0.0042	0.004	0.0053	0.0061	0.0037
	Rep2		WT	N40D	R181C	S268P	S42T	C192F	S147C
		50	0.7766	0.5218	0.0055	0.7847	0.5159	0.7882	0.7374
		10	0.7255	0.5627	0.0052	0.7709	0.4972	0.711	0.6785
		1	0.7539	0.5757	0.0024	0.7296	0.4487	0.7066	0.6536
		0.1	0.6081	0.5072	0.0034	0.5828	0.4554	0.5193	0.4872
		0.01	0.0617	0.0287	0.0034	0.0224	0.0745	0.0353	0.0991
		0	0.0022	0.0061	0.0031	0.0045	0.002	0.014	0.0033
	Rep3		WT	N40D	R181C	S268P	S42T	C192F	S147C
		50	0.6566	0.63	0.0061	0.659	0.5473	0.7416	0.6043
		10	0.6655	0.6035	0.0039	0.669	0.4955	0.682	0.5597
		1	0.6533	0.5987	0.0057	0.5989	0.5317	0.6297	0.5147
		0.1	0.4599	0.4281	0.0048	0.3959	0.4083	0.4412	0.3755
		0.01	0.0636	0.043	0.0048	0.0177	0.0421	0.0199	0.0434
		0	0.0049	0.0194	0.0059	0.0089	0.0035	0.0062	0.0015
	Rep4		WT	N40D	R181C	S268P	S42T	C192F	S147C
		50	0.701	0.7051	0.0019	0.7054	0.558	0.743	0.6934
		10	0.7153	0.7567	0.0007	0.7021	0.5566	0.7224	0.6609
		2	0.7039	0.6921	0.0012	0.6689	0.5292	0.6736	0.6174
		0.4	0.6738	0.6116	0.0014	0.5527	0.4741	0.5935	0.5238
		0.08	0.4503	0.3561	0.0009	0.2874	0.3217	0.3363	0.3027
		0.016	0.0815	0.0185	0.0017	0.0173	0.0498	0.0357	0.042
		0.0032	0.002	0.0049	0.0013	0.0011	0.0009	0.0082	0.0013
		0	0.001	0.0061	0.0013	0.0017	0.0013	0.0095	0.0018
	Rep5		WT	N40D	R181C	S268P	S42T	C192F	S147C
		50	0.6738	0.6201	0.0039	0.6429	0.5518	0.7309	0.6449
		10	0.6986	0.6544	0.0036	0.6225	0.5029	0.6979	0.6327
		2	0.6723	0.6115	0.0028	0.5767	0.4813	0.6426	0.606
		0.4	0.5931	0.5761	0.0031	0.4836	0.4331	0.6008	0.5353
		0.08	0.408	0.347	0.003	0.2402	0.3356	0.3366	0.3524
		0.016	0.0804	0.0366	0.0034	0.0245	0.0785	0.0451	0.0744
		0.0032	0.0041	0.0154	0.0047	0.0063	0.0041	0.0121	0.0031
		0	0.0038	0.0145	0.0041	0.0081	0.0035	0.0132	0.0024
	Rep6		WT	N40D	R181C	S268P	S42T	C192F	S147C
		50	0.6596	0.665	0.0051	0.5736	0.4711	0.6839	0.5937
		10	0.6781	0.6839	0.0034	0.6071	0.5015	0.6878	0.5596
		2	0.654	0.6481	0.0025	0.5715	0.4795	0.6336	0.557
		0.4	0.572	0.5907	0.0013	0.4628	0.4555	0.5791	0.4621
		0.08	0.3465	0.3441	0.0014	0.2083	0.326	0.3415	0.2935
		0.016	0.0444	0.0328	0.0024	0.0105	0.0637	0.0427	0.0549
		0.0032	0.001	0.0062	0.0018	0.0018	0.0018	0.0094	0.0033
		0	0.0011	0.0047	0.0021	0.002	0.0039	0.0092	0.0027

## Sheet: Fig 4c
	Source Data
		Percent On - Morphine EC50 (uM)										Percent On - Morphine maximum % signaling
		Rep1	Rep2	Rep3	Rep4	Rep5	Rep6	Mean	SEM			Rep1	Rep2	Rep3	Rep4	Rep5	Rep6	Mean	SEM
	WT	0.663	0.6029	0.776	1.178	0.9195	1.124	0.877233	0.0973899		WT	57.72	56.34	46.84	49.12	51.58	45.64	51.2067	2.02751
	N40D	1.285	0.7236	1.178	1.511	1.237	1.32	1.2091	0.107496		N40D	58.48	52.48	51.46	49.32	48.46	48.59	51.465	1.55067
	S42T	0.6892	0.4723	0.92	0.9213	0.7051	1.034	0.790317	0.0840589		S42T	39.21	43.01	36.91	36.72	37.64	36.41	38.3167	1.02383
	S147C	1.205	0.5279	0.311	1.125	0.9233	1.124	0.869367	0.149902		S147C	43.8	54.55	36.31	46.31	45.29	39.73	44.3317	2.54985
	R181C	nd.	nd.	nd.	nd.	nd.	nd.	#DIV/0!	#DIV/0!		R181C	0.93	0.46	0.327	0.39	0.158	0.1733	0.406383	0.115418
	C192F	2.248	1.33	1.398	1.667	2.359	2.85	1.97533	0.247078		C192F	49.23	52.25	47.62	40.3	46.36	42.52	46.38	1.7887
	S268P	0.9463	0.9577	1.638	1.851	1.884	1.96	1.5395	0.190841		S268P	44.89	58.7	55.6	46.99	43.4	35.71	47.5483	3.43474
	Raw Data
		[morphine] (μM)
	Rep1		WT	N40D	R181C	S268P	S42T	C192F	S147C
		50	0.588	0.5836	0.0041	0.4586	0.3978	0.4693	0.4321
		10	0.5467	0.5242	0.0048	0.4138	0.3795	0.3858	0.4084
		1	0.3671	0.2578	0.0064	0.2376	0.2545	0.1699	0.1958
		0.1	0.0385	0.0199	0.0043	0.0142	0.0232	0.015	0.0261
		0.01	0.0017	0.0093	0.0093	0.0064	0.0059	0.011	0.0031
		0	0.0016	0.0097	0.0054	0.007	0.0099	0.0127	0.0044
	Rep2		WT	N40D	R181C	S268P	S42T	C192F	S147C
		50	0.5821	0.5539	0.0027	0.5865	0.4309	0.5202	0.5511
		10	0.5331	0.4866	0.0031	0.5811	0.4262	0.4608	0.5149
		1	0.3846	0.3367	0.0034	0.3084	0.3338	0.2295	0.3682
		0.1	0.0328	0.0156	0.0037	0.0129	0.034	0.0202	0.0709
		0.01	0.002	0.0114	0.004	0.0057	0.0025	0.01	0.0027
		0	0.0031	0.0121	0.0046	0.0053	0.0046	0.0118	0.0031
	Rep3		WT	N40D	R181C	S268P	S42T	C192F	S147C
		50	0.4821	0.5169	0.002	0.5485	0.3063	0.4755	0.3215
		10	0.4448	0.4828	0.0019	0.4766	0.432	0.4521	0.4054
		1	0.2823	0.2324	0.002	0.2106	0.2471	0.1811	0.3145
		0.1	0.0102	0.012	0.0039	0.0048	0.0215	0.0078	0.0511
		0.01	0.0017	0.0072	0.0032	0.0051	0.0015	0.0045	0.002
		0	0.0028	0.0074	0.0027	0.0034	0.0026	0.0046	0.0015
	Rep4		WT	N40D	R181C	S268P	S42T	C192F	S147C
		50	0.485	0.4851	0.0038	0.4627	0.3639	0.3997	0.4587
		10	0.455	0.4728	0.003	0.4179	0.351	0.3764	0.4103
		2	0.3154	0.2982	0.0029	0.2466	0.2625	0.233	0.2967
		0.4	0.1132	0.0734	0.0032	0.0637	0.1025	0.0576	0.1266
		0.08	0.0045	0.0124	0.0036	0.0034	0.0083	0.0157	0.0137
		0.016	0.0027	0.0113	0.0036	0.0037	0.0058	0.0137	0.0038
		0.0032	0.0025	0.0114	0.0039	0.0031	0.0028	0.0117	0.004
		0	0.001	0.0102	0.0029	0.003	0.0046	0.0148	0.0048
	Rep5		WT	N40D	R181C	S268P	S42T	C192F	S147C
		50	0.517	0.4874	0.0005	0.4326	0.377	0.4538	0.4531
		10	0.4734	0.4591	0.0011	0.3668	0.3621	0.3761	0.394
		2	0.3583	0.3296	0.0008	0.2327	0.2888	0.222	0.3017
		0.4	0.153	0.0784	0.0017	0.0544	0.1306	0.0557	0.1517
		0.08	0.0051	0.0084	0.0018	0.0028	0.0061	0.0079	0.0126
		0.016	0.001	0.0072	0.0016	0.002	0.0012	0.0096	0.0018
		0.0032	0.0005	0.0063	0.0014	0.0038	0.0008	0.0076	0.0008
		0	0.0011	0.0063	0.0014	0.003	0.0014	0.0111	0.0017
	Rep6		WT	N40D	R181C	S268P	S42T	C192F	S147C
		50	0.4568	0.4783	0.0007	0.355	0.3584	0.4022	0.3886
		10	0.4212	0.4702	0.0011	0.3011	0.3376	0.3153	0.3522
		2	0.2965	0.2995	0.0014	0.175	0.2348	0.1733	0.242
		0.4	0.085	0.0629	0.0009	0.0314	0.0878	0.0435	0.1002
		0.08	0.0047	0.0061	0.0016	0.0019	0.0078	0.0061	0.0129
		0.016	0.0008	0.0049	0.002	0.0015	0.0014	0.0048	0.0026
		0.0032	0.0007	0.0038	0.0015	0.0006	0.0019	0.004	0.0014
		0	0.0012	0.0031	0.0017	0.0022	0.0015	0.0044	0.0014

## Sheet: Fig 5b
	Source Data
	Percent On - EC50s (μM)
		DAMGO											morphine
			WT	RxR	LxxLE	5xN	ΔNt	Ste2 Nt	ΔCt	Ste2 Ct	Ste2 Ct+Nt			WT	RxR	LxxLE	5xN	ΔNt	Ste2 Nt	ΔCt	Ste2 Ct	Ste2 Ct+Nt
		Rep1	0.08739	0.2438	0.1388	0.1421	0.5724	1.214	nd.	nd.	nd.		Rep1	1.163	2.254	1.912	2.058	5.369	9.541	nd.	nd.	nd.
		Rep2	0.07043	0.183	0.1028	0.08427	0.6288	4.301	nd.	nd.	nd.		Rep2	1.405	3.406	2.435	1.886	7.309	nd.	nd.	nd.	nd.
		Rep3	0.1103	0.2632	0.1803	0.2003	0.6202	2.46	nd.	nd.	nd.		Rep3	1.18	2.762	2.129	2.422	4.639	18.34	nd.	nd.	nd.
		Mean	0.0893733	0.23	0.140633	0.142223	0.607133	2.65833	#DIV/0!	#DIV/0!	#DIV/0!		Mean	1.24933	2.80733	2.15867	2.122	5.77233	13.9405	#DIV/0!	#DIV/0!	#DIV/0!
		SEM	0.0115521	0.0241581	0.0223911	0.033495	0.0175432	0.896641	#DIV/0!	#DIV/0!	#DIV/0!		SEM	0.0779879	0.333325	0.151704	0.158004	0.796709	3.59218	#DIV/0!	#DIV/0!	#DIV/0!
	Raw Data
			DAMGO									Morphine
	Rep1	[]	WT	RxR	LxxLE	5xN	ΔNt	Ste2 Nt	ΔCt	Ste2 Ct	Ste2 Nt+Ct	WT	RxR	LxxLE	5xN	ΔNt	Ste2 Nt	ΔCt	Ste2 Ct	Ste2 Nt+Ct
		45	0.5981	0.506	0.5491	0.471	0.3669	0.3154	0.0039	0.004	0.0037	0.4053	0.2528	0.3785	0.3475	0.2815	0.1245	0.0017	0.0044	0.0032
		9	0.564	0.5104	0.5471	0.4555	0.3417	0.2875	0.0028	0.0012	0.0023	0.3883	0.2203	0.3233	0.276	0.2083	0.0651	0.0012	0.0015	0.0028
		1.8	0.5672	0.456	0.505	0.4181	0.2827	0.1991	0.0023	0.0005	0.0013	0.2627	0.1108	0.1887	0.1741	0.0469	0.0105	0.0012	0.0007	0.0019
		0.36	0.4765	0.3107	0.4055	0.3453	0.1498	0.0591	0.0021	0.0014	0.0021	0.0698	0.0181	0.0402	0.0253	0.0103	0.0051	0.0012	0.0005	0.0026
		0.072	0.2645	0.1054	0.1766	0.1427	0.0263	0.0093	0.0036	0.0007	0.0017	0.0034	0.0027	0.0013	0.0019	0.0109	0.0029	0.0014	0.0009	0.0018
		0.0144	0.0264	0.008	0.0125	0.0057	0.0158	0.0046	0.0028	0.0018	0.0014	0.001	0.0034	0	0.001	0.0089	0.0031	0.0031	0.0006	0.0024
		0.00288	0.0008	0.0037	0.0003	0.002	0.0152	0.0056	0.0033	0.0021	0.0021	0.001	0.0012	0.0007	0.002	0.0144	0.003	0.0031	0.0012	0.0022
		0.0005	0.0011	0.0039	0.0007	0.0029	0.0161	0.0049	0.0026	0.0009	0.0021	0.0003	0.0027	0.0002	0.0024	0.0137	0.0043	0.0026	0.0011	0.0023
	Rep2		WT	RxR	LxxLE	5xN	ΔNt	Ste2 Nt	ΔCt	Ste2 Ct	Ste2 Nt+Ct	WT	RxR	LxxLE	5xN	ΔNt	Ste2 Nt	ΔCt	Ste2 Ct	Ste2 Nt+Ct
		45	0.6167	0.4993	0.5022	0.4217	0.4006	0.3441	0.0034	0.006	0.0019	0.4032	0.2249	0.3209	0.3333	0.2838	0.076	0.0018	0.0016	0.001
		9	0.5708	0.4948	0.4931	0.415	0.3529	0.2496	0.0022	0.002	0.0025	0.3485	0.1763	0.2562	0.2843	0.1769	0.0174	0.0013	0.0003	0.0005
		1.8	0.5884	0.4574	0.4685	0.3902	0.2745	0.1168	0.0021	0.0017	0.0014	0.2362	0.0775	0.1451	0.1656	0.0487	0.0028	0.0016	0.0008	0.0014
		0.36	0.5132	0.3393	0.3896	0.3596	0.1713	0.0203	0.0027	0.0014	0.001	0.0576	0.0096	0.0237	0.0171	0.004	0.0024	0.0014	0.0009	0.0007
		0.072	0.3072	0.1314	0.2042	0.1847	0.038	0.0023	0.0026	0.0012	0.0017	0.002	0.002	0.0011	0.0011	0.0048	0.0034	0.0012	0.0009	0.0005
		0.0144	0.0488	0.0115	0.016	0.0081	0.0044	0.0027	0.002	0.0017	0.0015	0.0011	0.0023	0.0004	0.0005	0.0049	0.0023	0.0017	0.0005	0.001
		0.00288	0.002	0.005	0.0004	0.0013	0.0032	0.002	0.0022	0.0007	0.0006	0.0009	0.0019	0.0006	0.0013	0.004	0.0034	0.0007	0.001	0.0022
		0	0.0014	0.0034	0.0001	0.0016	0.0032	0.0019	0.0039	0.001	0.0016	0.0005	0.0021	0.0001	0.0011	0.0041	0.0035	0.0014	0.0009	0.0009
	Rep3		WT	RxR	LxxLE	5xN	ΔNt	Ste2 Nt	ΔCt	Ste2 Ct	Ste2 Nt+Ct	WT	RxR	LxxLE	5xN	ΔNt	Ste2 Nt	ΔCt	Ste2 Ct	Ste2 Nt+Ct
		45	0.6587	0.4988	0.5762	0.4486	0.4589	0.339	0.0035	0.0055	0.0026	0.4526	0.2572	0.3883	0.341	0.3273	0.116	0.002	0.0033	0.0009
		9	0.6504	0.5027	0.5438	0.4549	0.4154	0.2824	0.0018	0.0017	0.0014	0.4316	0.2147	0.3254	0.2885	0.2474	0.0319	0.0012	0.0017	0.0007
		1.8	0.6447	0.4593	0.5513	0.4457	0.3136	0.1451	0.0025	0.0017	0.0015	0.2933	0.0981	0.1818	0.1419	0.0763	0.0044	0.0013	0.0009	0.0014
		0.36	0.5156	0.3031	0.3964	0.3056	0.2046	0.024	0.0027	0.0009	0.0021	0.0714	0.0136	0.0273	0.0134	0.0117	0.0019	0.0017	0.0012	0.0013
		0.072	0.2532	0.076	0.1331	0.0998	0.0314	0.0032	0.0018	0.0007	0.0016	0.002	0.0028	0.0009	0.0013	0.0095	0.0024	0.0012	0.0009	0.0014
		0.0144	0.0155	0.0046	0.0038	0.0022	0.0085	0.0023	0.0015	0.0008	0.0012	0.0008	0.0016	0.0003	0.0009	0.0108	0.0025	0.0022	0.0008	0.0015
		0.00288	0.0009	0.0015	0.0003	0.0021	0.0077	0.0017	0.0027	0.0016	0.0021	0.0009	0.0022	0.0004	0.0012	0.0116	0.0022	0.0028	0.0007	0.002
		0	0.0013	0.0028	0.0006	0.0015	0.0111	0.0036	0.0034	0.002	0.0017	0.0009	0.0026	0.0005	0.001	0.0099	0.0025	0.0032	0.0006	0.0007

[truncated: 15 more sheets: Fig 5c, Fig 6c, Fig 7c, Fig S1a, Fig S1b, Fig S1d, Fig S1e, Fig S1f-h,2, Fig S3, FigS4a, FigS4b, FigS4c, FigS5a, FigS5b, FigS5c]
